# Supplementary material for: Nb-induced lattice changes to enhance corrosion resistance of Al0.5Ti3Zr0.5NbxMo0.2 high-entropy alloys
Source: Nat Commun. 2025 Mar 22;16:2828. doi: 10.1038/s41467-025-58211-9 (PMC11929843; doi:10.1038/s41467-025-58211-9)
Supplement: Supplementary file 3 — Source Data [file 41467_2025_58211_MOESM3_ESM.xlsx]

## Sheet: Fig. 1
Fig. 1	Nb1				Nb0.8				Nb0.5
	x	y			x	y			x	y
	2θ	Yobs	Ycalc	Yobs-Ycalc	2θ	Yobs	Ycalc	Yobs-Ycalc	2θ	Yobs	Ycalc	Yobs-Ycalc
	20	21.6545	22.4828	-0.8283	20	108	120.515	-12.5154	20	236	245.949	-9.9491
	20.02	21.5296	22.3786	-0.849	20.02	109.049	120.492	-11.4424	20.02	258.975	246.007	12.968
	20.04	21.3866	22.2744	-0.8878	20.04	113.271	120.468	-7.1972	20.04	257.91	246.065	11.8449
	20.06	21.229	22.1703	-0.9413	20.06	124	120.444	3.5559	20.06	294.111	246.123	47.9877
	20.08	21.0615	22.0661	-1.0046	20.08	124.344	120.421	3.9239	20.08	295.967	246.18	49.7864
	20.1	20.8891	21.9619	-1.0728	20.1	131.492	120.397	11.095	20.1	274.586	246.238	28.3481
	20.12	20.717	21.8577	-1.1407	20.12	137.598	120.374	17.2244	20.12	254.697	246.294	8.403
	20.14	20.5501	21.7535	-1.2034	20.14	119.053	120.35	-1.2973	20.14	275.483	246.351	29.1326
	20.16	20.3926	21.6493	-1.2567	20.16	111.46	120.327	-8.867	20.16	269.508	246.407	23.1009
	20.18	20.2475	21.5451	-1.2976	20.18	131.786	120.304	11.4825	20.18	263.561	246.463	17.0979
	20.2	20.1168	21.4409	-1.3241	20.2	114	120.281	-6.2805	20.2	253.599	246.519	7.0801
	20.22	20.0013	21.3367	-1.3354	20.22	115.082	120.257	-5.175	20.22	265	246.574	18.4258
	20.24	19.901	21.2325	-1.3315	20.24	119.048	120.234	-1.1863	20.24	262.343	246.629	15.7139
	20.26	19.8151	21.1283	-1.3132	20.26	104.239	120.212	-15.973	20.26	253.236	246.684	6.5515
	20.28	19.7423	21.0241	-1.2818	20.28	114.623	120.189	-5.5661	20.28	284.795	246.739	38.0558
	20.3	19.6813	20.9199	-1.2386	20.3	111.505	120.166	-8.6606	20.3	272.543	246.793	25.7496
	20.32	19.6307	20.8157	-1.185	20.32	128.771	120.143	8.628	20.32	241.442	246.847	-5.4056
	20.34	19.5896	20.7115	-1.1219	20.34	132.446	120.121	12.325	20.34	232.046	246.901	-14.8556
	20.36	19.557	20.6073	-1.0503	20.36	115.9	120.098	-4.1975	20.36	241.313	246.955	-5.6412
	20.38	19.5321	20.5031	-0.971	20.38	105.701	120.076	-14.3744	20.38	263.505	247.008	16.4974
	20.4	19.5138	20.3989	-0.8851	20.4	110.214	120.053	-9.8392	20.4	277.952	247.061	30.891
	20.42	19.5008	20.2947	-0.7939	20.42	117.258	120.031	-2.7724	20.42	280.026	247.114	32.9126
	20.44	19.4908	20.1906	-0.6998	20.44	128.012	120.008	8.0033	20.44	269.2	247.166	22.034
	20.46	19.481	20.0864	-0.6054	20.46	144.533	119.986	24.5469	20.46	287.776	247.218	40.5583
	20.48	19.4677	19.9822	-0.5145	20.48	114.163	119.964	-5.8015	20.48	272	247.27	24.7299
	20.5	19.4463	19.878	-0.4317	20.5	108.382	119.942	-11.5598	20.5	266.465	247.322	19.1435
	20.52	19.4121	19.7738	-0.3617	20.52	119.198	119.92	-0.7222	20.52	254.64	247.373	7.2664
	20.54	19.3606	19.6696	-0.309	20.54	125.004	119.898	5.1055	20.54	268.287	247.424	20.8628
	20.56	19.2878	19.6142	-0.3264	20.56	119.212	119.876	-0.6645	20.56	286.801	247.475	39.3259
	20.58	19.1912	19.5588	-0.3676	20.58	112.713	119.855	-7.1412	20.58	271.077	247.526	23.5507
	20.6	19.0701	19.5034	-0.4333	20.6	114.738	119.833	-5.0949	20.6	273.594	247.576	26.0174
	20.62	18.9261	19.448	-0.5219	20.62	123.626	119.811	3.8145	20.62	273.605	247.626	25.9785
	20.64	18.7631	19.3926	-0.6295	20.64	126.948	119.79	7.1579	20.64	251.723	247.676	4.0469
	20.66	18.5878	19.3372	-0.7494	20.66	117.465	119.768	-2.3035	20.66	264.682	247.726	16.9566
	20.68	18.4085	19.2818	-0.8733	20.68	117.309	119.747	-2.4376	20.68	255.436	247.775	7.6614
	20.7	18.235	19.2264	-0.9914	20.7	125.219	119.725	5.4938	20.7	238.749	247.824	-9.0755
	20.72	18.0779	19.171	-1.0931	20.72	138.702	119.704	18.9975	20.72	257.413	247.873	9.5399
	20.74	17.9473	19.1156	-1.1683	20.74	124.269	119.683	4.5866	20.74	279.377	247.921	31.4556
	20.76	17.8523	19.0602	-1.2079	20.76	113.055	119.662	-6.6071	20.76	277.577	247.97	29.6067
	20.78	17.7996	19.0048	-1.2052	20.78	113.114	119.641	-6.5268	20.78	260.959	248.018	12.9416
	20.8	17.7935	18.9494	-1.1559	20.8	116.604	119.62	-3.0153	20.8	250.192	248.066	2.1269
	20.82	17.8352	18.894	-1.0588	20.82	114.538	119.599	-5.0602	20.82	249.598	248.113	1.4852
	20.84	17.9225	18.8386	-0.9161	20.84	126.232	119.578	6.6543	20.84	241.37	248.161	-6.7904
	20.86	18.0504	18.7832	-0.7328	20.86	128.24	119.557	8.6831	20.86	233.049	248.208	-15.1589
	20.88	18.2117	18.7278	-0.5161	20.88	127.247	119.536	7.7108	20.88	254.988	248.254	6.7339
	20.9	18.3974	18.6724	-0.275	20.9	127.786	119.516	8.2705	20.9	266	248.301	17.6991
	20.92	18.5979	18.617	-0.0191	20.92	119.776	119.495	0.2815	20.92	252.987	248.347	4.64
	20.94	18.8034	18.5616	0.2418	20.94	121.937	119.474	2.4625	20.94	265.545	248.393	17.1517
	20.96	19.0057	18.5062	0.4995	20.96	111.06	119.454	-8.394	20.96	273.735	248.439	25.2957
	20.98	19.1977	18.4508	0.7469	20.98	108.437	119.433	-10.9961	20.98	269.808	248.485	21.3234
	21	19.3747	18.3954	0.9793	21	110.31	119.413	-9.103	21	282.07	248.53	33.5395
	21.02	19.5341	18.34	1.1941	21.02	109.882	119.393	-9.5111	21.02	273.945	248.575	25.3704
	21.04	19.6754	18.2846	1.3908	21.04	120.594	119.373	1.2209	21.04	260.523	248.62	11.9031
	21.06	19.7998	18.2292	1.5706	21.06	116.874	119.353	-2.4787	21.06	252.785	248.665	4.1205
	21.08	19.9096	18.1738	1.7358	21.08	111.336	119.332	-7.9966	21.08	265.94	248.709	17.2312
	21.1	20.0078	18.1184	1.8894	21.1	112.353	119.312	-6.9595	21.1	248.971	248.753	0.2176
	21.12	20.0968	18.063	2.0338	21.12	131.597	119.292	12.3044	21.12	233.556	248.797	-15.2407
	21.14	20.1785	18.0076	2.1709	21.14	131.587	119.272	12.3147	21.14	244.619	248.84	-4.2213
	21.16	20.2534	17.9522	2.3012	21.16	125.86	119.253	6.6072	21.16	265.694	248.884	16.8102
	21.18	20.3206	17.8968	2.4238	21.18	121.372	119.233	2.1388	21.18	258.212	248.927	9.2852
	21.2	20.3775	17.8414	2.5361	21.2	109.668	119.213	-9.5447	21.2	246.358	248.97	-2.6117
	21.22	20.4203	17.786	2.6343	21.22	125.507	119.194	6.3133	21.22	253.003	249.013	3.9905
	21.24	20.4443	17.7306	2.7137	21.24	118.274	119.174	-0.9002	21.24	267.438	249.055	18.3833
	21.26	20.4442	17.6752	2.769	21.26	110.9	119.154	-8.2539	21.26	274.874	249.097	25.7769
	21.28	20.415	17.6198	2.7952	21.28	119.446	119.135	0.311	21.28	269.703	249.139	20.5633
	21.3	20.3525	17.5644	2.7881	21.3	119.602	119.116	0.486	21.3	269.599	249.181	20.4177
	21.32	20.2538	17.509	2.7448	21.32	125.494	119.096	6.3978	21.32	258.635	249.223	9.4126
	21.34	20.1176	17.4536	2.664	21.34	125.352	119.077	6.2749	21.34	238.695	249.264	-10.5693
	21.36	19.9446	17.3982	2.5464	21.36	114.127	119.058	-4.9305	21.36	250.054	249.305	0.7494
	21.38	19.7374	17.3428	2.3946	21.38	110.303	119.039	-8.7359	21.38	264.881	249.346	15.5353
	21.4	19.5005	17.2874	2.2131	21.4	102.251	119.019	-16.7681	21.4	261.834	249.387	12.4476
	21.42	19.2397	17.232	2.0077	21.42	109.733	119.001	-9.2679	21.42	238.295	249.427	-11.1318
	21.44	18.9622	17.1766	1.7856	21.44	111.886	118.981	-7.0959	21.44	248.283	249.467	-1.1837
	21.46	18.6759	17.1212	1.5547	21.46	107.511	118.963	-11.4519	21.46	250	249.507	0.493
	21.48	18.3888	17.0658	1.323	21.48	110.641	118.944	-8.3032	21.48	261.832	249.547	12.2853
	21.5	18.1092	17.0104	1.0988	21.5	117.457	118.925	-1.4678	21.5	262.077	249.586	12.4913
	21.52	17.8447	16.955	0.8897	21.52	134.826	118.906	15.9194	21.52	253.587	249.625	3.9617
	21.54	17.6025	16.8996	0.7029	21.54	128.423	118.888	9.5359	21.54	239.741	249.665	-9.9233
	21.56	17.3888	16.8442	0.5446	21.56	117.447	118.869	-1.4219	21.56	244.756	249.703	-4.9472
	21.58	17.209	16.7888	0.4202	21.58	108.255	118.85	-10.5953	21.58	255.688	249.742	5.9463
	21.6	17.0677	16.7334	0.3343	21.6	124.727	118.832	5.8953	21.6	293.39	249.78	43.61
	21.62	16.9684	16.678	0.2904	21.62	115.037	118.814	-3.776	21.62	241.198	249.818	-8.6199
	21.64	16.9135	16.704	0.2095	21.64	126.872	118.795	8.0766	21.64	232.103	249.856	-17.7538
	21.66	16.9043	16.73	0.1743	21.66	111.937	118.777	-6.8394	21.66	244.063	249.894	-5.8315
	21.68	16.9407	16.756	0.1847	21.68	109.464	118.758	-9.2944	21.68	247.464	249.931	-2.4674
	21.7	17.0212	16.782	0.2392	21.7	123.5	118.74	4.7597	21.7	260.409	249.969	10.4403
	21.72	17.1429	16.808	0.3349	21.72	133.827	118.722	15.1045	21.72	248.231	250.006	-1.7749
	21.74	17.3007	16.834	0.4667	21.74	129.949	118.704	11.2451	21.74	253.891	250.043	3.8487
	21.76	17.4885	16.86	0.6285	21.76	115.671	118.686	-3.0155	21.76	276.118	250.079	26.0384
	21.78	17.698	16.886	0.812	21.78	113.325	118.668	-5.343	21.78	243.432	250.116	-6.6836
	21.8	17.9198	16.912	1.0078	21.8	125.358	118.65	6.7081	21.8	240.246	250.152	-9.906
	21.82	18.1437	16.938	1.2057	21.82	119.881	118.632	1.2485	21.82	257.569	250.188	7.3811
	21.84	18.3589	16.964	1.3949	21.84	121.631	118.615	3.0165	21.84	247.131	250.224	-3.0921
	21.86	18.5549	16.99	1.5649	21.86	134.397	118.597	15.8001	21.86	249.439	250.259	-0.8207
	21.88	18.722	17.016	1.706	21.88	111.841	118.579	-6.7385	21.88	254.721	250.294	4.4264
	21.9	18.8523	17.042	1.8103	21.9	139.011	118.561	20.4492	21.9	238.179	250.33	-12.1505
	21.92	18.94	17.068	1.872	21.92	142.012	118.544	23.4679	21.92	247.073	250.364	-3.2918
	21.94	18.9818	17.094	1.8878	21.94	129.525	118.526	10.9988	21.94	264.668	250.399	14.2687
	21.96	18.9775	17.12	1.8575	21.96	114.795	118.509	-3.7142	21.96	271.581	250.434	21.1472
	21.98	18.9297	17.146	1.7837	21.98	116.829	118.492	-1.6621	21.98	247.27	250.468	-3.1975
	22	18.8438	17.172	1.6718	22	129.989	118.474	11.5152	22	273.781	250.502	23.2787
	22.02	18.7272	17.1981	1.5291	22.02	132.006	118.457	13.5492	22.02	263.242	250.536	12.7063
	22.04	18.589	17.2241	1.3649	22.04	110.055	118.44	-8.3851	22.04	260.945	250.57	10.3759
	22.06	18.4393	17.2501	1.1892	22.06	119.8	118.422	1.3781	22.06	261.073	250.603	10.4696
	22.08	18.2881	17.2761	1.012	22.08	116.138	118.405	-2.2672	22.08	277.626	250.636	26.9895
	22.1	18.1446	17.3021	0.8425	22.1	107.703	118.388	-10.6851	22.1	249.297	250.669	-1.3724
	22.12	18.0167	17.3281	0.6886	22.12	118.229	118.371	-0.1422	22.12	240.594	250.702	-10.1086
	22.14	17.9104	17.3541	0.5563	22.14	110.373	118.354	-7.9814	22.14	251.679	250.735	0.9444
	22.16	17.8295	17.3801	0.4494	22.16	123.97	118.337	5.6328	22.16	245.88	250.767	-4.8871
	22.18	17.7754	17.3906	0.3848	22.18	122.209	118.32	3.8887	22.18	266.088	250.799	15.2883
	22.2	17.7475	17.4011	0.3464	22.2	109.941	118.303	-8.3623	22.2	275.059	250.831	24.2274
	22.22	17.7432	17.4117	0.3315	22.22	106.904	118.287	-11.3825	22.22	269.33	250.863	18.4668
	22.24	17.7586	17.4222	0.3364	22.24	114.438	118.27	-3.8317	22.24	261.286	250.895	10.3906
	22.26	17.7886	17.4328	0.3558	22.26	121.424	118.253	3.1702	22.26	256.356	250.926	5.4294
	22.28	17.8283	17.4433	0.385	22.28	118.053	118.237	-0.1834	22.28	241.836	250.958	-9.1212
	22.3	17.8723	17.4539	0.4184	22.3	127.198	118.22	8.9777	22.3	245.369	250.988	-5.6195
	22.32	17.9163	17.4644	0.4519	22.32	117.293	118.204	-0.9106	22.32	247.949	251.019	-3.0707
	22.34	17.9564	17.475	0.4814	22.34	115.878	118.187	-2.3092	22.34	277.171	251.05	26.121
	22.36	17.9902	17.4855	0.5047	22.36	127.381	118.171	9.2098	22.36	275.495	251.08	24.4149
	22.38	18.0158	17.496	0.5198	22.38	121.918	118.154	3.7638	22.38	250.218	251.111	-0.8924
	22.4	18.0327	17.5066	0.5261	22.4	108.139	118.138	-9.9992	22.4	245.572	251.141	-5.5684
	22.42	18.0409	17.5171	0.5238	22.42	130.647	118.122	12.525	22.42	241.559	251.171	-9.6117
	22.44	18.041	17.5277	0.5133	22.44	137.491	118.106	19.3852	22.44	238.5	251.2	-12.7006
	22.46	18.0342	17.5382	0.496	22.46	116.692	118.09	-1.3976	22.46	244.154	251.23	-7.0756
	22.48	18.0214	17.5488	0.4726	22.48	110.251	118.074	-7.8223	22.48	242.648	251.259	-8.6106
	22.5	18.0035	17.5593	0.4442	22.5	121.987	118.058	3.9291	22.5	234.925	251.288	-16.3628
	22.52	17.9815	17.5699	0.4116	22.52	126.351	118.041	8.3093	22.52	254.89	251.317	3.573
	22.54	17.9556	17.5804	0.3752	22.54	113.197	118.026	-4.8282	22.54	269.752	251.345	18.4065
	22.56	17.9263	17.5909	0.3354	22.56	113.764	118.01	-4.2461	22.56	250.196	251.374	-1.1781
	22.58	17.8938	17.6015	0.2923	22.58	106.334	117.994	-11.6596	22.58	238.173	251.402	-13.2289
	22.6	17.858	17.612	0.246	22.6	99.5936	117.978	-18.3845	22.6	242.594	251.43	-8.8367
	22.62	17.8194	17.6226	0.1968	22.62	111.78	117.962	-6.1827	22.62	247.445	251.458	-4.0133
	22.64	17.7784	17.6331	0.1453	22.64	120.494	117.947	2.5475	22.64	267.082	251.486	15.5963
	22.66	17.7359	17.6437	0.0922	22.66	112.463	117.931	-5.4684	22.66	257.654	251.513	6.1401
	22.68	17.6931	17.6542	0.0389	22.68	105.056	117.915	-12.8598	22.68	259.611	251.541	8.0698
	22.7	17.6515	17.6648	-0.0133	22.7	114.567	117.9	-3.3331	22.7	257.754	251.568	6.1861
	22.72	17.6128	17.5982	0.0146	22.72	110.582	117.884	-7.3025	22.72	237.527	251.595	-14.0675
	22.74	17.5789	17.5316	0.0473	22.74	119.701	117.869	1.8316	22.74	225.205	251.622	-26.4169
	22.76	17.5513	17.465	0.0863	22.76	121.119	117.853	3.2652	22.76	249.498	251.648	-2.15
	22.78	17.5313	17.3985	0.1328	22.78	120.419	117.838	2.581	22.78	264.548	251.675	12.8734
	22.8	17.5195	17.3319	0.1876	22.8	120.278	117.823	2.4553	22.8	248.674	251.701	-3.0271
	22.82	17.5156	17.2653	0.2503	22.82	116.329	117.808	-1.4787	22.82	242.734	251.727	-8.9928
	22.84	17.5185	17.1988	0.3197	22.84	101.563	117.792	-16.2298	22.84	248.972	251.753	-2.7807
	22.86	17.526	17.1322	0.3938	22.86	99.2765	117.777	-18.5007	22.86	239.618	251.779	-12.1608
	22.88	17.535	17.0656	0.4694	22.88	120.82	117.762	3.0581	22.88	219.035	251.804	-32.7686
	22.9	17.5417	16.9991	0.5426	22.9	121.516	117.747	3.7691	22.9	236.719	251.829	-15.1103
	22.92	17.5419	16.9325	0.6094	22.92	112.043	117.732	-5.6892	22.92	255.732	251.855	3.877
	22.94	17.5314	16.8659	0.6655	22.94	110.808	117.717	-6.909	22.94	257.384	251.879	5.5046
	22.96	17.5062	16.7994	0.7068	22.96	115.922	117.702	-1.7802	22.96	277.508	251.904	25.6037
	22.98	17.4634	16.7328	0.7306	22.98	110.339	117.687	-7.3481	22.98	246.197	251.929	-5.7313
	23	17.4009	16.6662	0.7347	23	125.053	117.672	7.381	23	228.016	251.953	-23.9371
	23.02	17.3187	16.5997	0.719	23.02	106.57	117.658	-11.088	23.02	233.715	251.977	-18.2626
	23.04	17.2183	16.5331	0.6852	23.04	116.043	117.643	-1.6002	23.04	267.172	252.001	15.1705
	23.06	17.1029	16.4665	0.6364	23.06	111.827	117.628	-5.8009	23.06	234.082	252.025	-17.9434
	23.08	16.9776	16.3999	0.5777	23.08	112.788	117.614	-4.8253	23.08	241.518	252.049	-10.5315
	23.1	16.8489	16.3334	0.5155	23.1	101.217	117.599	-16.3823	23.1	241.187	252.073	-10.8854
	23.12	16.724	16.2668	0.4572	23.12	122.049	117.584	4.4647	23.12	244.675	252.096	-7.4212
	23.14	16.6106	16.2002	0.4104	23.14	110.966	117.57	-6.604	23.14	232.897	252.119	-19.2223
	23.16	16.5162	16.1337	0.3825	23.16	106.227	117.555	-11.3286	23.16	256.526	252.142	4.384
	23.18	16.4471	16.0671	0.38	23.18	110.778	117.541	-6.7629	23.18	247.488	252.165	-4.6767
	23.2	16.4081	16.0005	0.4076	23.2	123.583	117.527	6.0562	23.2	249.904	252.188	-2.2839
	23.22	16.402	15.934	0.468	23.22	105.376	117.512	-12.1362	23.22	259.802	252.21	7.592
	23.24	16.4289	15.8674	0.5615	23.24	112.94	117.498	-4.5578	23.24	242.135	252.232	-10.0976
	23.26	16.4868	15.8497	0.6371	23.26	115.038	117.484	-2.4452	23.26	268.827	252.255	16.5724
	23.28	16.5707	15.8321	0.7386	23.28	122.863	117.469	5.3936	23.28	233.154	252.276	-19.1225
	23.3	16.6738	15.8145	0.8593	23.3	115.294	117.455	-2.1612	23.3	243.264	252.298	-9.0338
	23.32	16.7876	15.7968	0.9908	23.32	124.249	117.441	6.8081	23.32	284.208	252.32	31.8877
	23.34	16.9024	15.7792	1.1232	23.34	107.918	117.427	-9.5091	23.34	267.08	252.341	14.7388
	23.36	17.0085	15.7615	1.247	23.36	123.47	117.413	6.0565	23.36	284.077	252.363	31.7145
	23.38	17.0964	15.7439	1.3525	23.38	116.314	117.399	-1.0848	23.38	257.55	252.384	5.1665
	23.4	17.1581	15.7262	1.4319	23.4	118.818	117.385	1.433	23.4	260.727	252.405	8.3228
	23.42	17.1873	15.7086	1.4787	23.42	108.135	117.371	-9.2361	23.42	230.89	252.425	-21.5357
	23.44	17.1801	15.6909	1.4892	23.44	118.924	117.358	1.5665	23.44	255.076	252.446	2.63
	23.46	17.1349	15.6733	1.4616	23.46	125.744	117.344	8.4007	23.46	248.128	252.466	-4.3387
	23.48	17.0531	15.6556	1.3975	23.48	122.319	117.33	4.9889	23.48	247.739	252.487	-4.7476
	23.5	16.9381	15.638	1.3001	23.5	111.39	117.316	-5.9258	23.5	238.933	252.507	-13.5736
	23.52	16.7956	15.6203	1.1753	23.52	110.141	117.302	-7.1614	23.52	239.917	252.527	-12.6094
	23.54	16.6328	15.6027	1.0301	23.54	122.77	117.289	5.4812	23.54	273.761	252.547	21.2145
	23.56	16.4579	15.585	0.8729	23.56	127.214	117.275	9.9388	23.56	267.053	252.566	14.4874
	23.58	16.2794	15.5674	0.712	23.58	113.822	117.262	-3.4393	23.58	270.056	252.586	17.4704
	23.6	16.1053	15.5497	0.5556	23.6	123.93	117.248	6.6823	23.6	289.658	252.605	37.0531
	23.62	15.943	15.5321	0.4109	23.62	116.607	117.235	-0.6277	23.62	259.452	252.624	6.8284
	23.64	15.7983	15.5144	0.2839	23.64	107.862	117.221	-9.3593	23.64	260.523	252.643	7.8801
	23.66	15.6754	15.4968	0.1786	23.66	110.981	117.208	-6.227	23.66	252.228	252.662	-0.4332
	23.68	15.5769	15.4791	0.0978	23.68	100.367	117.195	-16.8278	23.68	238.84	252.68	-13.8398
	23.7	15.5033	15.4615	0.0418	23.7	119.898	117.181	2.7172	23.7	254.695	252.699	1.9964
	23.72	15.4535	15.4438	0.0097	23.72	115.561	117.168	-1.6064	23.72	248.877	252.717	-3.8401
	23.74	15.4251	15.4262	-0.0011	23.74	106.9	117.155	-10.2546	23.74	251.2	252.735	-1.5351
	23.76	15.4146	15.4085	0.0061	23.76	92.8139	117.141	-24.3276	23.76	241.561	252.753	-11.1917
	23.78	15.4177	15.3909	0.0268	23.78	98.0624	117.128	-19.066	23.78	253.115	252.771	0.3438
	23.8	15.4298	15.3712	0.0586	23.8	121.358	117.115	4.243	23.8	257.872	252.789	5.0831
	23.82	15.4465	15.3515	0.095	23.82	129.492	117.102	12.3897	23.82	234	252.806	-18.8062
	23.84	15.4637	15.3318	0.1319	23.84	123.348	117.089	6.2586	23.84	238.338	252.823	-14.4856
	23.86	15.478	15.312	0.166	23.86	100.626	117.076	-16.45	23.86	251.981	252.841	-0.86
	23.88	15.4867	15.2923	0.1944	23.88	109.266	117.063	-7.7971	23.88	250.417	252.858	-2.4405
	23.9	15.4883	15.2726	0.2157	23.9	112.845	117.05	-4.2053	23.9	236.781	252.875	-16.0939
	23.92	15.482	15.2529	0.2291	23.92	106.267	117.037	-10.7703	23.92	240.304	252.891	-12.5875
	23.94	15.4682	15.2332	0.235	23.94	112.117	117.025	-4.9075	23.94	245.998	252.908	-6.9102
	23.96	15.4477	15.2135	0.2342	23.96	102.612	117.012	-14.4002	23.96	272.317	252.924	19.3932
	23.98	15.4226	15.1938	0.2288	23.98	104.657	116.999	-12.342	23.98	264.621	252.941	11.68
	24	15.3951	15.174	0.2211	24	117.257	116.987	0.27	24	242.978	252.957	-9.9782
	24.02	15.368	15.1543	0.2137	24.02	119.834	116.974	2.8606	24.02	251.417	252.973	-1.556
	24.04	15.3442	15.1346	0.2096	24.04	106.422	116.961	-10.5388	24.04	248.155	252.988	-4.8333
	24.06	15.3268	15.1149	0.2119	24.06	103.039	116.949	-13.91	24.06	232.567	253.004	-20.4365
	24.08	15.3186	15.0952	0.2234	24.08	101.582	116.936	-15.3542	24.08	230.655	253.019	-22.365
	24.1	15.3221	15.0755	0.2466	24.1	113.821	116.924	-3.1027	24.1	250.47	253.035	-2.5643
	24.12	15.3394	15.0558	0.2836	24.12	127.404	116.911	10.4932	24.12	266.337	253.05	13.2868
	24.14	15.3719	15.0361	0.3358	24.14	126.448	116.899	9.5496	24.14	266.086	253.065	13.0211
	24.16	15.4202	15.0163	0.4039	24.16	115.417	116.886	-1.469	24.16	260.883	253.08	7.8035
	24.18	15.484	14.9966	0.4874	24.18	107.006	116.874	-9.8679	24.18	266.847	253.095	13.7524
	24.2	15.5619	14.9769	0.585	24.2	114.492	116.862	-2.3696	24.2	261.508	253.109	8.3989
	24.22	15.6516	14.9572	0.6944	24.22	123.19	116.849	6.3412	24.22	233.764	253.124	-19.3598
	24.24	15.7498	14.9375	0.8123	24.24	109.421	116.837	-7.4165	24.24	243.692	253.138	-9.4461
	24.26	15.8523	14.9178	0.9345	24.26	108.057	116.825	-8.7677	24.26	254.042	253.152	0.8898
	24.28	15.954	14.8981	1.0559	24.28	120.585	116.813	3.7724	24.28	269.33	253.166	16.1643
	24.3	16.0496	14.8784	1.1712	24.3	115.334	116.8	-1.4662	24.3	262.602	253.18	9.422
	24.32	16.1334	14.8586	1.2748	24.32	112.627	116.788	-4.1617	24.32	247.09	253.194	-6.1036
	24.34	16.1998	14.8389	1.3609	24.34	124.035	116.776	7.2584	24.34	233.296	253.207	-19.9107
	24.36	16.2439	14.8192	1.4247	24.36	112.649	116.764	-4.115	24.36	258.658	253.22	5.4371
	24.38	16.2613	14.7995	1.4618	24.38	105.694	116.752	-11.0587	24.38	276.468	253.234	23.2342
	24.4	16.2492	14.7798	1.4694	24.4	106	116.74	-10.7403	24.4	263.177	253.247	9.9298
	24.42	16.2061	14.7601	1.446	24.42	125.391	116.728	8.6623	24.42	243.355	253.26	-9.905
	24.44	16.1319	14.7404	1.3915	24.44	121.312	116.716	4.5959	24.44	248.227	253.273	-5.0458
	24.46	16.0284	14.7207	1.3077	24.46	117	116.705	0.2953	24.46	249.029	253.285	-4.2563
	24.48	15.8989	14.7009	1.198	24.48	115.49	116.693	-1.203	24.48	266.877	253.298	13.5792
	24.5	15.7482	14.6812	1.067	24.5	114.233	116.681	-2.4485	24.5	268.396	253.31	15.0857
	24.52	15.5822	14.6615	0.9207	24.52	110.881	116.669	-5.7881	24.52	260.763	253.322	7.4403
	24.54	15.4073	14.6418	0.7655	24.54	115.544	116.658	-1.1139	24.54	261.376	253.334	8.0415
	24.56	15.2303	14.6221	0.6082	24.56	115.391	116.646	-1.2545	24.56	259.587	253.346	6.2409
	24.58	15.0578	14.6024	0.4554	24.58	123.166	116.634	6.5313	24.58	253.284	253.358	-0.0741
	24.6	14.8956	14.5827	0.3129	24.6	129.973	116.623	13.3504	24.6	269.406	253.37	16.0365
	24.62	14.7487	14.563	0.1857	24.62	138.571	116.611	21.9593	24.62	242.718	253.381	-10.6634
	24.64	14.6204	14.5432	0.0772	24.64	127.198	116.6	10.5983	24.64	263.458	253.393	10.0649
	24.66	14.5128	14.5235	-0.0107	24.66	109.416	116.588	-7.172	24.66	258.476	253.404	5.0726
	24.68	14.4263	14.5038	-0.0775	24.68	121.049	116.577	4.4723	24.68	238.561	253.415	-14.8544
	24.7	14.3598	14.4841	-0.1243	24.7	123	116.565	6.4346	24.7	241.342	253.426	-12.0838
	24.72	14.3112	14.4644	-0.1532	24.72	105.849	116.554	-10.7047	24.72	260.956	253.437	7.5192
	24.74	14.2776	14.4447	-0.1671	24.74	110.405	116.543	-6.1378	24.74	258.425	253.447	4.9777
	24.76	14.2556	14.425	-0.1694	24.76	111.927	116.531	-4.604	24.76	255.218	253.458	1.7602
	24.78	14.2417	14.4052	-0.1635	24.78	117.637	116.52	1.1174	24.78	278.489	253.468	25.0207
	24.8	14.2331	14.3855	-0.1524	24.8	131.326	116.509	14.8173	24.8	271.433	253.479	17.9545
	24.82	14.2275	14.3658	-0.1383	24.82	108.86	116.498	-7.6376	24.82	252.681	253.489	-0.8079
	24.84	14.2238	14.3461	-0.1223	24.84	148.035	116.486	31.5486	24.84	218.8	253.499	-34.6986
	24.86	14.222	14.3264	-0.1044	24.86	103.517	116.475	-12.9583	24.86	249.64	253.509	-3.8683
	24.88	14.223	14.3059	-0.0829	24.88	113.001	116.464	-3.463	24.88	245.025	253.518	-8.4929
	24.9	14.2288	14.2855	-0.0567	24.9	113.973	116.453	-2.4798	24.9	268.639	253.528	15.1112
	24.92	14.2419	14.265	-0.0231	24.92	112.026	116.442	-4.4163	24.92	241.923	253.537	-11.6144
	24.94	14.2652	14.2446	0.0206	24.94	113.645	116.431	-2.7857	24.94	239.797	253.547	-13.7495
	24.96	14.3012	14.2241	0.0771	24.96	130.101	116.42	13.6805	24.96	258.743	253.556	5.1876
	24.98	14.3519	14.2037	0.1482	24.98	131.75	116.409	15.3407	24.98	236.376	253.565	-17.1886
	25	14.4182	14.1832	0.235	25	127.551	116.398	11.1526	25	254.38	253.574	0.806
	25.02	14.4998	14.1627	0.3371	25.02	122.784	116.387	6.3971	25.02	226.184	253.583	-27.399
	25.04	14.5947	14.1423	0.4524	25.04	129.309	116.376	12.9328	25.04	270	253.591	16.4087
	25.06	14.6998	14.1218	0.578	25.06	115.118	116.366	-1.248	25.06	271.676	253.6	18.0766
	25.08	14.8103	14.1014	0.7089	25.08	123.504	116.355	7.149	25.08	281.651	253.608	28.0423
	25.1	14.9203	14.0809	0.8394	25.1	119.046	116.344	2.7014	25.1	254.864	253.616	1.2474
	25.12	15.0236	14.0605	0.9631	25.12	113.595	116.333	-2.7388	25.12	236.487	253.625	-17.1379
	25.14	15.1133	14.04	1.0733	25.14	120.058	116.323	3.7355	25.14	240.976	253.632	-12.6564
	25.16	15.1832	14.0195	1.1637	25.16	132.362	116.312	16.0496	25.16	226.064	253.64	-27.5765
	25.18	15.2279	13.9991	1.2288	25.18	117.783	116.301	1.4819	25.18	255.371	253.648	1.723
	25.2	15.2432	13.9786	1.2646	25.2	127.824	116.291	11.5328	25.2	257	253.656	3.3443
	25.22	15.2267	13.9582	1.2685	25.22	121.732	116.28	5.4517	25.22	255.319	253.663	1.6557
	25.24	15.1776	13.9377	1.2399	25.24	132.222	116.27	15.9527	25.24	256.786	253.671	3.1153
	25.26	15.0974	13.9173	1.1801	25.26	132.061	116.259	15.8017	25.26	272.028	253.678	18.3499
	25.28	14.9891	13.8968	1.0923	25.28	129.494	116.249	13.2453	25.28	240.165	253.685	-13.5202
	25.3	14.8575	13.8764	0.9811	25.3	132.815	116.238	16.5771	25.3	267.706	253.692	14.014
	25.32	14.7086	13.8559	0.8527	25.32	128.492	116.228	12.2642	25.32	278.295	253.698	24.5968
	25.34	14.5492	13.8354	0.7138	25.34	107.259	116.218	-8.9584	25.34	273.222	253.705	19.517
	25.36	14.3863	13.815	0.5713	25.36	117.111	116.207	0.904	25.36	288.039	253.712	34.327
	25.38	14.2272	13.7945	0.4327	25.38	118.394	116.197	2.197	25.38	261.383	253.718	7.6647
	25.4	14.0785	13.7741	0.3044	25.4	121.508	116.187	5.3214	25.4	261.925	253.725	8.2006
	25.42	13.9459	13.8173	0.1286	25.42	118.996	116.176	2.8197	25.42	276.328	253.731	22.5969
	25.44	13.8344	13.8605	-0.0261	25.44	125.055	116.166	8.8885	25.44	285.6	253.737	31.8634
	25.46	13.7476	13.9037	-0.1561	25.46	108.211	116.156	-7.9447	25.46	261.853	253.743	8.1108
	25.48	13.6881	13.9469	-0.2588	25.48	112.401	116.146	-3.745	25.48	261.7	253.749	7.952
	25.5	13.6572	13.9901	-0.3329	25.5	117.735	116.136	1.5996	25.5	267.618	253.754	13.8635
	25.52	13.6555	14.0333	-0.3778	25.52	107.973	116.126	-8.1525	25.52	267.789	253.76	14.0295
	25.54	13.6823	14.0765	-0.3942	25.54	108.965	116.116	-7.1503	25.54	255.164	253.765	1.3987
	25.56	13.7363	14.1197	-0.3834	25.56	103.484	116.106	-12.6211	25.56	229.55	253.77	-24.2207
	25.58	13.8152	14.1629	-0.3477	25.58	107.768	116.096	-8.3278	25.58	239.693	253.776	-14.0824
	25.6	13.9164	14.2061	-0.2897	25.6	111.342	116.086	-4.7432	25.6	254.567	253.781	0.7862
	25.62	14.0363	14.2493	-0.213	25.62	112.579	116.076	-3.4967	25.62	246.281	253.786	-7.505
	25.64	14.1709	14.2926	-0.1217	25.64	120.252	116.066	4.1868	25.64	245.721	253.791	-8.0696
	25.66	14.3157	14.3358	-0.0201	25.66	114.558	116.056	-1.4981	25.66	242.481	253.795	-11.3145
	25.68	14.4656	14.379	0.0866	25.68	119.409	116.046	3.3635	25.68	239.549	253.8	-14.2511
	25.7	14.6151	14.4222	0.1929	25.7	123.979	116.036	7.9424	25.7	243.58	253.804	-10.2242
	25.72	14.7586	14.4654	0.2932	25.72	118.376	116.026	2.3501	25.72	260.835	253.809	7.0265
	25.74	14.8904	14.5086	0.3818	25.74	114.47	116.017	-1.5465	25.74	265.76	253.813	11.9477
	25.76	15.0053	14.5518	0.4535	25.76	110.747	116.007	-5.2603	25.76	260.916	253.817	7.0986
	25.78	15.0985	14.595	0.5035	25.78	100.791	115.997	-15.2062	25.78	251.127	253.821	-2.6935
	25.8	15.1663	14.6382	0.5281	25.8	110.305	115.987	-5.6829	25.8	257.037	253.825	3.2125
	25.82	15.2063	14.6814	0.5249	25.82	119.683	115.978	3.7057	25.82	268.737	253.828	14.9089
	25.84	15.2172	14.7246	0.4926	25.84	108.537	115.968	-7.4312	25.84	266.451	253.832	12.6193
	25.86	15.1995	14.7678	0.4317	25.86	106.226	115.959	-9.7325	25.86	244.077	253.836	-9.7589
	25.88	15.1554	14.811	0.3444	25.88	104.688	115.949	-11.2612	25.88	235.312	253.839	-18.5268
	25.9	15.0882	14.8542	0.234	25.9	112.682	115.939	-3.2578	25.9	235.487	253.842	-18.3556
	25.92	15.0025	14.8974	0.1051	25.92	125.406	115.93	9.4763	25.92	258.985	253.845	5.1393
	25.94	14.904	14.9407	-0.0367	25.94	125.082	115.921	9.1619	25.94	279.529	253.848	25.6809
	25.96	14.7986	14.9173	-0.1187	25.96	119.009	115.911	3.0975	25.96	282.335	253.851	28.4834
	25.98	14.6921	14.894	-0.2019	25.98	114.967	115.902	-0.9342	25.98	257.609	253.854	3.7546
	26	14.5901	14.8707	-0.2806	26	106.412	115.892	-9.4803	26	256.348	253.857	2.4907
	26.02	14.4972	14.8474	-0.3502	26.02	119.149	115.883	3.2661	26.02	265.213	253.859	11.3534
	26.04	14.4171	14.8241	-0.407	26.04	112.426	115.874	-3.4477	26.04	264.857	253.862	10.9948
	26.06	14.3521	14.8008	-0.4487	26.06	98.2792	115.864	-17.585	26.06	258.913	253.864	5.0487
	26.08	14.3033	14.7775	-0.4742	26.08	110.52	115.855	-5.3353	26.08	254.783	253.866	0.9165
	26.1	14.2704	14.7542	-0.4838	26.1	112.995	115.846	-2.8509	26.1	265.27	253.869	11.4014
	26.12	14.2524	14.7309	-0.4785	26.12	131.854	115.836	16.0179	26.12	259.073	253.87	5.2023
	26.14	14.2471	14.7076	-0.4605	26.14	135.672	115.827	19.845	26.14	242.033	253.872	-11.8391
	26.16	14.252	14.6843	-0.4323	26.16	114.506	115.818	-1.3119	26.16	253.764	253.874	-0.1097
	26.18	14.2644	14.661	-0.3966	26.18	119.407	115.809	3.5979	26.18	253.997	253.876	0.1216
	26.2	14.2815	14.6377	-0.3562	26.2	100.054	115.8	-15.746	26.2	232.679	253.877	-21.198
	26.22	14.3008	14.6144	-0.3136	26.22	91.6995	115.791	-24.0911	26.22	246.978	253.879	-6.9009
	26.24	14.32	14.5911	-0.2711	26.24	102.724	115.782	-13.0577	26.24	256.024	253.88	2.1444
	26.26	14.3373	14.5678	-0.2305	26.26	101.601	115.772	-14.1714	26.26	238.306	253.881	-15.5752
	26.28	14.3514	14.5445	-0.1931	26.28	122.551	115.763	6.7871	26.28	241.034	253.882	-12.8482
	26.3	14.3612	14.5212	-0.16	26.3	124.251	115.754	8.4969	26.3	252.492	253.883	-1.3915
	26.32	14.366	14.4979	-0.1319	26.32	120.454	115.746	4.708	26.32	254.887	253.884	1.0024
	26.34	14.3653	14.4745	-0.1092	26.34	128.09	115.737	12.3537	26.34	266.686	253.885	12.801
	26.36	14.3587	14.4512	-0.0925	26.36	130.822	115.728	15.0947	26.36	265.266	253.886	11.3807
	26.38	14.3461	14.4279	-0.0818	26.38	103.294	115.719	-12.4244	26.38	265	253.886	11.1138
	26.4	14.3275	14.4046	-0.0771	26.4	115.973	115.71	0.2632	26.4	225.696	253.887	-28.191
	26.42	14.3028	14.3813	-0.0785	26.42	110.363	115.701	-5.3379	26.42	215.415	253.887	-38.4719
	26.44	14.2726	14.358	-0.0854	26.44	113.842	115.692	-1.8506	26.44	265.902	253.887	12.0151
	26.46	14.2374	14.3347	-0.0973	26.46	103.3	115.683	-12.3834	26.46	263.136	253.887	9.2492
	26.48	14.1979	14.3114	-0.1135	26.48	116.79	115.675	1.1156	26.48	249.21	253.887	-4.6775
	26.5	14.1553	14.3025	-0.1472	26.5	126.973	115.666	11.3072	26.5	234.04	253.887	-19.8469
	26.52	14.1109	14.2936	-0.1827	26.52	114.99	115.657	-0.6669	26.52	255.846	253.887	1.9592
	26.54	14.0664	14.2848	-0.2184	26.54	114.241	115.649	-1.4075	26.54	240.329	253.887	-13.5579
	26.56	14.0233	14.2759	-0.2526	26.56	124.658	115.64	9.0179	26.56	254.897	253.886	1.0113
	26.58	13.9832	14.267	-0.2838	26.58	115.651	115.631	0.0199	26.58	251.628	253.886	-2.2577
	26.6	13.9477	14.2581	-0.3104	26.6	128.706	115.623	13.0832	26.6	245.882	253.885	-8.0028
	26.62	13.9177	14.2492	-0.3315	26.62	124.284	115.614	8.6704	26.62	276.142	253.884	22.258
	26.64	13.8943	14.2403	-0.346	26.64	128.334	115.606	12.7282	26.64	275.414	253.883	21.5309
	26.66	13.8776	14.2314	-0.3538	26.66	130.947	115.597	15.3502	26.66	248.723	253.882	-5.1595
	26.68	13.8677	14.2225	-0.3548	26.68	121.108	115.588	5.5195	26.68	265.54	253.881	11.6588
	26.7	13.8641	14.2137	-0.3496	26.7	120.917	115.58	5.3372	26.7	267.233	253.88	13.3527
	26.72	13.8659	14.2048	-0.3389	26.72	114.326	115.572	-1.2454	26.72	246.867	253.879	-7.0114
	26.74	13.8723	14.1959	-0.3236	26.74	121.406	115.563	5.8429	26.74	249.333	253.877	-4.5445
	26.76	13.8821	14.187	-0.3049	26.76	112.629	115.555	-2.9259	26.76	270.258	253.876	16.3818
	26.78	13.8942	14.1781	-0.2839	26.78	117.356	115.546	1.8098	26.78	276.661	253.874	22.7867
	26.8	13.9077	14.1692	-0.2615	26.8	125.636	115.538	10.0984	26.8	271.546	253.873	17.673
	26.82	13.922	14.1603	-0.2383	26.82	127.565	115.53	12.0354	26.82	258.329	253.871	4.4585
	26.84	13.9365	14.1514	-0.2149	26.84	104.174	115.521	-11.3469	26.84	264.285	253.869	10.4158
	26.86	13.9509	14.1426	-0.1917	26.86	101.219	115.513	-14.2943	26.86	248.469	253.867	-5.3979
	26.88	13.9651	14.1337	-0.1686	26.88	112.164	115.505	-3.3404	26.88	240.921	253.865	-12.9439
	26.9	13.979	14.1248	-0.1458	26.9	143.81	115.496	28.3137	26.9	227.917	253.863	-25.9452
	26.92	13.9926	14.1159	-0.1233	26.92	130.354	115.488	14.8661	26.92	215.39	253.86	-38.4701
	26.94	14.0057	14.107	-0.1013	26.94	111.268	115.48	-4.2121	26.94	240.162	253.858	-13.696
	26.96	14.0179	14.0981	-0.0802	26.96	111.159	115.472	-4.3125	26.96	253.077	253.855	-0.7782
	26.98	14.0288	14.0892	-0.0604	26.98	113.68	115.464	-1.7836	26.98	247.095	253.853	-6.7576
	27	14.0375	14.0803	-0.0428	27	115.856	115.456	0.4003	27	251.209	253.85	-2.6412
	27.02	14.0431	14.0715	-0.0284	27.02	100.074	115.448	-15.3739	27.02	241.805	253.847	-12.0419
	27.04	14.0446	14.0348	0.0098	27.04	110.012	115.439	-5.4276	27.04	250	253.844	-3.8442
	27.06	14.0409	13.9982	0.0427	27.06	108.683	115.431	-6.7479	27.06	244.875	253.841	-8.9667
	27.08	14.0312	13.9616	0.0696	27.08	116.372	115.423	0.9487	27.08	235	253.838	-18.838
	27.1	14.0147	13.9249	0.0898	27.1	127.634	115.415	12.2184	27.1	244.524	253.835	-9.311
	27.12	13.9911	13.8883	0.1028	27.12	121.321	115.407	5.9137	27.12	254.564	253.832	0.7323
	27.14	13.9604	13.8517	0.1087	27.14	114.345	115.399	-1.0539	27.14	244	253.828	-9.8281
	27.16	13.9233	13.8151	0.1082	27.16	110.339	115.391	-5.0522	27.16	261.741	253.825	7.9163
	27.18	13.8807	13.7784	0.1023	27.18	101.493	115.383	-13.8904	27.18	276.366	253.821	22.5451
	27.2	13.8341	13.7418	0.0923	27.2	110.134	115.376	-5.2419	27.2	243.316	253.817	-10.5013
	27.22	13.7851	13.7052	0.0799	27.22	123.602	115.368	8.2338	27.22	230.682	253.813	-23.1313
	27.24	13.736	13.6685	0.0675	27.24	123.404	115.36	8.0447	27.24	238.476	253.81	-15.3335
	27.26	13.689	13.6319	0.0571	27.26	111.606	115.352	-3.7461	27.26	240.9	253.805	-12.9057
	27.28	13.6464	13.5953	0.0511	27.28	107.615	115.344	-7.7292	27.28	238.075	253.801	-15.7263
	27.3	13.6106	13.5587	0.0519	27.3	113.807	115.336	-1.5291	27.3	244.083	253.797	-9.7147
	27.32	13.5836	13.522	0.0616	27.32	118.987	115.329	3.6586	27.32	267.01	253.793	13.2167
	27.34	13.5676	13.4854	0.0822	27.34	119.111	115.321	3.7903	27.34	281.306	253.788	27.5172
	27.36	13.564	13.4488	0.1152	27.36	115.107	115.313	-0.206	27.36	275.162	253.784	21.3778
	27.38	13.5743	13.4121	0.1622	27.38	102.077	115.305	-13.2288	27.38	248.692	253.779	-5.0877
	27.4	13.5991	13.3755	0.2236	27.4	105.262	115.298	-10.0359	27.4	252.219	253.775	-1.5557
	27.42	13.6389	13.3389	0.3	27.42	117.068	115.29	1.7777	27.42	247.233	253.77	-6.5365
	27.44	13.6934	13.3023	0.3911	27.44	111.794	115.282	-3.4888	27.44	256.865	253.765	3.0999
	27.46	13.7616	13.2656	0.496	27.46	110.877	115.275	-4.3979	27.46	264.185	253.76	10.4245
	27.48	13.8419	13.229	0.6129	27.48	122.8	115.267	7.5326	27.48	274.2	253.755	20.4447
	27.5	13.9323	13.1924	0.7399	27.5	115.142	115.26	-0.1178	27.5	281.939	253.75	28.1887
	27.52	14.0296	13.1557	0.8739	27.52	108.874	115.252	-6.3783	27.52	255.016	253.745	1.2718
	27.54	14.1306	13.1191	1.0115	27.54	119.553	115.245	4.3087	27.54	254.012	253.739	0.2722
	27.56	14.2313	13.0825	1.1488	27.56	121.105	115.237	5.8678	27.56	258.105	253.734	4.3711
	27.58	14.3273	13.0459	1.2814	27.58	119	115.23	3.7704	27.58	259.307	253.728	5.5791
	27.6	14.4143	13.0092	1.4051	27.6	124.39	115.222	9.1682	27.6	271.781	253.723	18.0579
	27.62	14.4879	12.9726	1.5153	27.62	128.372	115.215	13.1575	27.62	268.081	253.717	14.3639
	27.64	14.5443	12.936	1.6083	27.64	135.984	115.207	20.7766	27.64	261.207	253.711	7.4954
	27.66	14.58	12.8993	1.6807	27.66	126.918	115.2	11.7186	27.66	264.975	253.705	11.2696
	27.68	14.5925	12.8627	1.7298	27.68	106.094	115.192	-9.0982	27.68	250.371	253.699	-3.3279
	27.7	14.5801	12.8261	1.754	27.7	108.823	115.185	-6.3617	27.7	236.647	253.693	-17.046
	27.72	14.5421	12.7895	1.7526	27.72	129.194	115.178	14.0166	27.72	234	253.687	-19.687
	27.74	14.479	12.7528	1.7262	27.74	109.924	115.17	-5.2465	27.74	226.401	253.681	-27.2795
	27.76	14.3923	12.7162	1.6761	27.76	106.633	115.163	-8.53	27.76	255.66	253.674	1.9851
	27.78	14.2843	12.6796	1.6047	27.78	108	115.156	-7.1558	27.78	276.767	253.668	23.0993
	27.8	14.1579	12.6429	1.515	27.8	108	115.149	-7.1486	27.8	263.268	253.661	9.6062
	27.82	14.0168	12.6063	1.4105	27.82	112.045	115.141	-3.0959	27.82	262.236	253.655	8.5815
	27.84	13.8645	12.5697	1.2948	27.84	109.715	115.134	-5.4196	27.84	253.143	253.648	-0.5046
	27.86	13.705	12.5331	1.1719	27.86	119.838	115.127	4.7109	27.86	251	253.641	-2.6412
	27.88	13.5419	12.4964	1.0455	27.88	110.156	115.12	-4.9634	27.88	238.31	253.634	-15.324
	27.9	13.3788	12.4598	0.919	27.9	100.275	115.113	-14.8371	27.9	258.315	253.627	4.6878
	27.92	13.2188	12.4232	0.7956	27.92	108.576	115.105	-6.529	27.92	283.764	253.62	30.1441
	27.94	13.0649	12.3866	0.6783	27.94	94.9911	115.098	-20.1072	27.94	249.036	253.613	-4.5768
	27.96	12.9199	12.3499	0.57	27.96	115.379	115.091	0.2882	27.96	267.275	253.606	13.6687
	27.98	12.7861	12.3133	0.4728	27.98	104.388	115.084	-10.6962	27.98	257.295	253.599	3.6968
	28	12.6661	12.2767	0.3894	28	109.438	115.077	-5.6386	28	267.957	253.591	14.366
	28.02	12.562	12.24	0.322	28.02	114.66	115.07	-0.4096	28.02	257.815	253.584	4.2315
	28.04	12.4759	12.2034	0.2725	28.04	97.0569	115.063	-18.0061	28.04	248.501	253.576	-5.0754
	28.06	12.4097	12.1668	0.2429	28.06	116.09	115.056	1.0341	28.06	248	253.568	-5.5683
	28.08	12.3648	12.1302	0.2346	28.08	107.31	115.049	-7.7387	28.08	267.38	253.56	13.819
	28.1	12.3423	12.0935	0.2488	28.1	107.981	115.042	-7.0607	28.1	279.775	253.553	26.2226
	28.12	12.3425	12.0895	0.253	28.12	105.019	115.035	-10.0157	28.12	213.431	253.545	-40.114
	28.14	12.3646	12.0855	0.2791	28.14	106	115.028	-9.0281	28.14	236.976	253.537	-16.5602
	28.16	12.4071	12.0815	0.3256	28.16	106.4	115.021	-8.6214	28.16	233.363	253.529	-20.1652
	28.18	12.4671	12.0775	0.3896	28.18	127.817	115.014	12.8029	28.18	252.512	253.52	-1.0079
	28.2	12.5409	12.0735	0.4674	28.2	122.085	115.007	7.0781	28.2	238.625	253.512	-14.8869
	28.22	12.6238	12.0694	0.5544	28.22	123.78	115.001	8.7791	28.22	273.678	253.504	20.1746
	28.24	12.7103	12.0654	0.6449	28.24	119.731	114.994	4.7368	28.24	250.057	253.495	-3.4385
	28.26	12.7948	12.0614	0.7334	28.26	115.124	114.987	0.1368	28.26	239.948	253.487	-13.539
	28.28	12.8715	12.0574	0.8141	28.28	106.104	114.98	-8.8765	28.28	271.333	253.478	17.8548
	28.3	12.9352	12.0534	0.8818	28.3	116.374	114.973	1.4011	28.3	244.374	253.469	-9.095
	28.32	12.9814	12.0494	0.932	28.32	112.515	114.967	-2.4512	28.32	238.65	253.461	-14.8103
	28.34	13.0069	12.0454	0.9615	28.34	124.129	114.96	9.1691	28.34	233.423	253.452	-20.029
	28.36	13.0097	12.0414	0.9683	28.36	124.576	114.953	9.6234	28.36	220.376	253.443	-33.0666
	28.38	12.9894	12.0373	0.9521	28.38	122.153	114.946	7.2071	28.38	245.772	253.434	-7.6614
	28.4	12.9471	12.0333	0.9138	28.4	120.348	114.94	5.4081	28.4	240.823	253.424	-12.6011
	28.42	12.8852	12.0293	0.8559	28.42	110.739	114.933	-4.1937	28.42	256.41	253.415	2.995
	28.44	12.807	12.0253	0.7817	28.44	125.716	114.926	10.7893	28.44	278.005	253.406	24.5988
	28.46	12.7168	12.0213	0.6955	28.46	117.216	114.92	2.2963	28.46	248.661	253.397	-4.7355
	28.48	12.6192	12.0173	0.6019	28.48	122.215	114.913	7.3019	28.48	256.037	253.387	2.6497
	28.5	12.5189	12.0133	0.5056	28.5	123.682	114.906	8.7753	28.5	220.318	253.378	-33.0597
	28.52	12.4201	12.0093	0.4108	28.52	122.407	114.9	7.5067	28.52	232.604	253.368	-20.7636
	28.54	12.327	12.0052	0.3218	28.54	113.267	114.893	-1.6266	28.54	228.778	253.358	-24.5804
	28.56	12.2427	12.0012	0.2415	28.56	120.264	114.887	5.3774	28.56	235.245	253.349	-18.1034
	28.58	12.1699	11.9972	0.1727	28.58	120.447	114.88	5.5669	28.58	233.888	253.339	-19.451
	28.6	12.1104	11.9932	0.1172	28.6	120.155	114.874	5.2813	28.6	257.781	253.329	4.4523
	28.62	12.0655	11.9892	0.0763	28.62	120.591	114.867	5.7243	28.62	242.409	253.319	-10.9102
	28.64	12.0357	11.9852	0.0505	28.64	113.747	114.861	-1.1141	28.64	254.267	253.309	0.9585
	28.66	12.0213	11.9097	0.1116	28.66	105.79	114.854	-9.0648	28.66	265.72	253.298	12.422
	28.68	12.0221	11.8341	0.188	28.68	104.125	114.848	-10.723	28.68	261.676	253.288	8.3878
	28.7	12.0374	11.7586	0.2788	28.7	120.249	114.841	5.4073	28.7	256.695	253.278	3.4176
	28.72	12.0663	11.6831	0.3832	28.72	112.287	114.835	-2.5482	28.72	249.351	253.267	-3.9166
	28.74	12.1072	11.6076	0.4996	28.74	111.497	114.829	-3.3315	28.74	251.002	253.257	-2.2545
	28.76	12.1582	11.5321	0.6261	28.76	122.838	114.822	8.0163	28.76	236.741	253.246	-16.505
	28.78	12.2166	11.4566	0.76	28.78	118.603	114.816	3.7874	28.78	236.791	253.236	-16.4449
	28.8	12.2793	11.381	0.8983	28.8	114.588	114.809	-0.2213	28.8	245.765	253.225	-7.4601
	28.82	12.342	11.3055	1.0365	28.82	112.728	114.803	-2.0754	28.82	256.722	253.214	3.5076
	28.84	12.4004	11.23	1.1704	28.84	115.8	114.797	1.003	28.84	266.146	253.203	12.9426
	28.86	12.4492	11.1545	1.2947	28.86	122	114.791	7.2094	28.86	264.973	253.192	11.7809
	28.88	12.4832	11.079	1.4042	28.88	116.008	114.784	1.2233	28.88	268.625	253.181	15.4437
	28.9	12.4972	11.0035	1.4937	28.9	115.152	114.778	0.3742	28.9	255.741	253.17	2.5708
	28.92	12.4865	10.9279	1.5586	28.92	124.428	114.772	9.6559	28.92	244.688	253.159	-8.4708
	28.94	12.4471	10.8524	1.5947	28.94	123.515	114.766	8.7496	28.94	250.944	253.148	-2.2034
	28.96	12.3764	10.7769	1.5995	28.96	115.919	114.759	1.1595	28.96	248.185	253.136	-4.9507
	28.98	12.2734	10.7014	1.572	28.98	109.388	114.753	-5.3653	28.98	235.09	253.125	-18.0349
	29	12.1388	10.6259	1.5129	29	118.764	114.747	4.0175	29	230.583	253.113	-22.5301
	29.02	11.9753	10.5504	1.4249	29.02	117.512	114.741	2.7712	29.02	227.735	253.101	-25.3663
	29.04	11.7874	10.4748	1.3126	29.04	105.203	114.735	-9.5313	29.04	243.984	253.09	-9.1062
	29.06	11.5814	10.3993	1.1821	29.06	98.4268	114.728	-16.3017	29.06	244.71	253.078	-8.3677
	29.08	11.365	10.3238	1.0412	29.08	104.927	114.722	-9.7953	29.08	246.927	253.066	-6.1392
	29.1	11.1466	10.2483	0.8983	29.1	122.136	114.716	7.4199	29.1	247.441	253.054	-5.6131
	29.12	10.9352	10.1728	0.7624	29.12	110.744	114.71	-3.9665	29.12	223.527	253.042	-29.5158
	29.14	10.7397	10.0973	0.6424	29.14	102.725	114.704	-11.979	29.14	214.104	253.03	-38.9262
	29.16	10.568	10.0217	0.5463	29.16	113.864	114.698	-0.8341	29.16	234.994	253.018	-18.024
	29.18	10.4272	9.9462	0.481	29.18	110.609	114.692	-4.0827	29.18	256.973	253.006	3.9664
	29.2	10.3223	10.003	0.3193	29.2	96.7916	114.686	-17.8944	29.2	254.449	252.994	1.4556
	29.22	10.2565	10.0598	0.1967	29.22	114.111	114.68	-0.5686	29.22	238.609	252.982	-14.3722
	29.24	10.231	10.1166	0.1144	29.24	114.083	114.674	-0.5914	29.24	222.765	252.969	-30.2041
	29.26	10.2448	10.1734	0.0714	29.26	102.748	114.668	-11.9198	29.26	239.534	252.957	-13.4228
	29.28	10.295	10.2302	0.0648	29.28	107.776	114.662	-6.8857	29.28	236.982	252.944	-15.962
	29.3	10.3769	10.2869	0.09	29.3	117.473	114.656	2.817	29.3	241.35	252.931	-11.5813
	29.32	10.4847	10.3437	0.141	29.32	118.537	114.65	3.8867	29.32	242.805	252.919	-10.1132
	29.34	10.6117	10.4005	0.2112	29.34	116.512	114.644	1.8681	29.34	233.818	252.906	-19.0881
	29.36	10.7508	10.4573	0.2935	29.36	105.414	114.638	-9.2242	29.36	254.44	252.893	1.5472
	29.38	10.8951	10.5141	0.381	29.38	102.768	114.632	-11.864	29.38	261.232	252.88	8.3515
	29.4	11.0382	10.5709	0.4673	29.4	113.15	114.627	-1.477	29.4	231.332	252.867	-21.5351
	29.42	11.1745	10.6276	0.5469	29.42	106.484	114.621	-8.1371	29.42	244.412	252.854	-8.442
	29.44	11.2993	10.6844	0.6149	29.44	114.469	114.615	-0.1455	29.44	236.309	252.841	-16.5316
	29.46	11.4093	10.7412	0.6681	29.46	126.812	114.609	12.2026	29.46	231.365	252.828	-21.4629
	29.48	11.502	10.798	0.704	29.48	115.721	114.603	1.1179	29.48	258.388	252.814	5.5735
	29.5	11.5762	10.8548	0.7214	29.5	101.209	114.597	-13.3887	29.5	234.522	252.801	-18.2792
	29.52	11.6314	10.9116	0.7198	29.52	119.509	114.592	4.9172	29.52	225.582	252.788	-27.2057
	29.54	11.6679	10.9684	0.6995	29.54	110.864	114.586	-3.7215	29.54	235.402	252.774	-17.3721
	29.56	11.6862	11.0251	0.6611	29.56	122.187	114.58	7.6069	29.56	249.308	252.761	-3.4527
	29.58	11.6876	11.0819	0.6057	29.58	113.303	114.574	-1.2716	29.58	227.823	252.747	-24.924
	29.6	11.6734	11.1387	0.5347	29.6	104.77	114.569	-9.7984	29.6	235.845	252.733	-16.8883
	29.62	11.645	11.1955	0.4495	29.62	109.496	114.563	-5.0667	29.62	225.092	252.719	-27.6277
	29.64	11.6043	11.2523	0.352	29.64	117.427	114.557	2.8694	29.64	255.563	252.706	2.8577
	29.66	11.5532	11.3091	0.2441	29.66	113.297	114.552	-1.2546	29.66	248.594	252.692	-4.0979
	29.68	11.4942	11.3659	0.1283	29.68	106.329	114.546	-8.2164	29.68	268.012	252.678	15.3339
	29.7	11.4302	11.4226	0.0076	29.7	123.374	114.54	8.8339	29.7	264.174	252.663	11.5104
	29.72	11.3646	11.4794	-0.1148	29.72	130.843	114.535	16.3081	29.72	239.562	252.649	-13.0876
	29.74	11.3013	11.4836	-0.1823	29.74	119.122	114.529	4.5932	29.74	224.153	252.635	-28.4826
	29.76	11.2448	11.4879	-0.2431	29.76	110	114.523	-4.5233	29.76	249.047	252.621	-3.5741
	29.78	11.1997	11.4921	-0.2924	29.78	109.928	114.518	-4.5898	29.78	270.683	252.607	18.076
	29.8	11.1706	11.4963	-0.3257	29.8	105.107	114.512	-9.4052	29.8	248.733	252.592	-3.8594
	29.82	11.1619	11.5005	-0.3386	29.82	109.663	114.507	-4.8431	29.82	239.858	252.578	-12.7192
	29.84	11.1772	11.5047	-0.3275	29.84	126.565	114.501	12.0636	29.84	259.46	252.563	6.8972
	29.86	11.2187	11.5089	-0.2902	29.86	135.918	114.495	21.423	29.86	231.445	252.548	-21.1031
	29.88	11.2876	11.5131	-0.2255	29.88	119.696	114.49	5.2064	29.88	236.709	252.534	-15.8246
	29.9	11.383	11.5174	-0.1344	29.9	114.236	114.484	-0.2488	29.9	224.793	252.519	-27.7256
	29.92	11.5023	11.5216	-0.0193	29.92	97.4073	114.479	-17.0716	29.92	259.879	252.504	7.3743
	29.94	11.641	11.5258	0.1152	29.94	108.985	114.473	-5.4888	29.94	224.692	252.489	-27.7971
	29.96	11.7931	11.53	0.2631	29.96	101.375	114.468	-13.0925	29.96	239.752	252.475	-12.7228
	29.98	11.9509	11.5342	0.4167	29.98	106.061	114.462	-8.4011	29.98	251.45	252.459	-1.0092
	30	12.1064	11.5384	0.568	30	120.797	114.457	6.3396	30	247.401	252.444	-5.0433
	30.02	12.2509	11.5427	0.7082	30.02	128.084	114.451	13.6322	30.02	245.62	252.429	-6.809
	30.04	12.3763	11.5469	0.8294	30.04	114.569	114.446	0.1228	30.04	252.78	252.414	0.3658
	30.06	12.4756	11.5511	0.9245	30.06	121.627	114.441	7.1861	30.06	243.641	252.399	-8.7578
	30.08	12.5432	11.5553	0.9879	30.08	115.027	114.435	0.5918	30.08	237.752	252.383	-14.6311
	30.1	12.5756	11.5595	1.0161	30.1	103.026	114.43	-11.4037	30.1	268.776	252.368	16.4077
	30.12	12.5714	11.5637	1.0077	30.12	126.965	114.424	12.5406	30.12	247.412	252.352	-4.9404
	30.14	12.5318	11.5679	0.9639	30.14	103.878	114.419	-10.5414	30.14	236.018	252.337	-16.3193
	30.16	12.46	11.5722	0.8878	30.16	101.218	114.414	-13.1959	30.16	258.774	252.321	6.4531
	30.18	12.3612	11.5764	0.7848	30.18	110.615	114.409	-3.7939	30.18	248.74	252.306	-3.5661
	30.2	12.2424	11.5806	0.6618	30.2	96.3639	114.403	-18.0392	30.2	251.818	252.29	-0.472
	30.22	12.1112	11.5848	0.5264	30.22	89.1302	114.398	-25.2676	30.22	266.275	252.274	14.001
	30.24	11.9759	11.589	0.3869	30.24	100.216	114.392	-14.1764	30.24	280.27	252.258	28.0121
	30.26	11.8444	11.5932	0.2512	30.26	104.359	114.387	-10.0277	30.26	269.114	252.242	16.8713
	30.28	11.7241	11.5957	0.1284	30.28	122.034	114.382	7.6524	30.28	224.425	252.226	-27.8017
	30.3	11.621	11.5982	0.0228	30.3	116.658	114.377	2.2812	30.3	228.692	252.21	-23.5182
	30.32	11.5397	11.6007	-0.061	30.32	111.04	114.371	-3.3319	30.32	252.158	252.194	-0.0361
	30.34	11.4834	11.6032	-0.1198	30.34	113.718	114.366	-0.6486	30.34	260.718	252.178	8.5396
	30.36	11.4531	11.6057	-0.1526	30.36	118.711	114.361	4.3501	30.36	252.351	252.162	0.1894
	30.38	11.4485	11.6082	-0.1597	30.38	127.684	114.356	13.3282	30.38	227.182	252.145	-24.9639
	30.4	11.4678	11.6106	-0.1428	30.4	123.294	114.35	8.9439	30.4	221.706	252.129	-30.4235
	30.42	11.5079	11.6131	-0.1052	30.42	114.896	114.345	0.5507	30.42	230.104	252.113	-22.0088
	30.44	11.5647	11.6156	-0.0509	30.44	117.377	114.34	3.0364	30.44	227.623	252.096	-24.4728
	30.46	11.6339	11.6181	0.0158	30.46	114.894	114.335	0.5585	30.46	239.191	252.08	-12.8883
	30.48	11.7105	11.6206	0.0899	30.48	121.335	114.33	7.0048	30.48	241.106	252.063	-10.957
	30.5	11.7897	11.6231	0.1666	30.5	109.741	114.325	-4.5836	30.5	245.516	252.046	-6.5306
	30.52	11.867	11.6256	0.2414	30.52	101.982	114.32	-12.338	30.52	261.286	252.03	9.2569
	30.54	11.9382	11.6281	0.3101	30.54	108.591	114.314	-5.7235	30.54	234.646	252.013	-17.3664
	30.56	11.9998	11.6305	0.3693	30.56	113.906	114.309	-0.4036	30.56	225.223	251.996	-26.773
	30.58	12.0488	11.633	0.4158	30.58	116.43	114.304	2.1254	30.58	244.442	251.979	-7.5366
	30.6	12.0831	11.6355	0.4476	30.6	112.037	114.299	-2.2618	30.6	248.818	251.962	-3.1441
	30.62	12.1015	11.638	0.4635	30.62	123.089	114.294	8.7949	30.62	249.035	251.945	-2.9099
	30.64	12.1035	11.6405	0.463	30.64	120.591	114.289	6.3017	30.64	234.394	251.928	-17.534
	30.66	12.0896	11.643	0.4466	30.66	106.555	114.284	-7.7288	30.66	240.779	251.911	-11.1318
	30.68	12.061	11.6455	0.4155	30.68	109.247	114.279	-5.032	30.68	265.765	251.893	13.872
	30.7	12.02	11.6479	0.3721	30.7	109.939	114.274	-4.3353	30.7	271.198	251.876	19.3219
	30.72	11.9692	11.6504	0.3188	30.72	101.668	114.269	-12.6014	30.72	259.89	251.859	8.0312
	30.74	11.9124	11.6529	0.2595	30.74	107.072	114.264	-7.1919	30.74	258.024	251.841	6.1827
	30.76	11.8532	11.6554	0.1978	30.76	111.766	114.259	-2.4931	30.76	244.573	251.824	-7.2513
	30.78	11.796	11.6579	0.1381	30.78	99.0415	114.254	-15.2124	30.78	231.224	251.806	-20.5827
	30.8	11.7448	11.6604	0.0844	30.8	99.0587	114.249	-15.1902	30.8	248.251	251.789	-3.5378
	30.82	11.7034	11.6488	0.0546	30.82	104.962	114.244	-9.282	30.82	233.494	251.771	-18.2769
	30.84	11.6752	11.6372	0.038	30.84	110.664	114.239	-3.5749	30.84	235.325	251.753	-16.4286
	30.86	11.6627	11.6256	0.0371	30.86	108.25	114.234	-5.9843	30.86	249.107	251.736	-2.6282
	30.88	11.6673	11.6141	0.0532	30.88	99.0911	114.229	-15.1381	30.88	254.073	251.718	2.3549
	30.9	11.6894	11.6025	0.0869	30.9	103.735	114.224	-10.4891	30.9	246.562	251.7	-5.1382
	30.92	11.7281	11.5909	0.1372	30.92	114.87	114.219	0.6511	30.92	232.268	251.682	-19.4143
	30.94	11.7815	11.5793	0.2022	30.94	115.817	114.214	1.6022	30.94	252.745	251.664	1.0811
	30.96	11.8464	11.5677	0.2787	30.96	113.52	114.21	-0.6898	30.96	275.322	251.646	23.6758
	30.98	11.9188	11.5562	0.3626	30.98	113	114.205	-1.2047	30.98	267.962	251.628	16.334
	31	11.9942	11.5446	0.4496	31	116.059	114.2	1.859	31	242.589	251.61	-9.0209
	31.02	12.0678	11.533	0.5348	31.02	116.223	114.195	2.028	31.02	236.777	251.591	-14.8143
	31.04	12.1348	11.5214	0.6134	31.04	123.104	114.19	8.9135	31.04	243.314	251.573	-8.2587
	31.06	12.1908	11.5098	0.681	31.06	129.81	114.185	15.6242	31.06	233.778	251.555	-17.777
	31.08	12.232	11.4982	0.7338	31.08	127.744	114.18	13.5639	31.08	242.394	251.536	-9.1419
	31.1	12.2557	11.4867	0.769	31.1	103.04	114.176	-11.1352	31.1	226.824	251.518	-24.6939
	31.12	12.2598	11.4751	0.7847	31.12	92.9691	114.171	-21.2018	31.12	222.161	251.499	-29.3378
	31.14	12.2438	11.4635	0.7803	31.14	93.7016	114.166	-20.4645	31.14	253.479	251.481	1.9984
	31.16	12.2081	11.4519	0.7562	31.16	120.756	114.161	6.5944	31.16	240.875	251.462	-10.5869
	31.18	12.1539	11.4403	0.7136	31.18	101.365	114.156	-12.7919	31.18	222.243	251.443	-29.2003
	31.2	12.0837	11.4288	0.6549	31.2	98.8877	114.152	-15.264	31.2	226.214	251.425	-25.2108
	31.22	12.0005	11.4172	0.5833	31.22	109.8	114.147	-4.3472	31.22	234.2	251.406	-17.2059
	31.24	11.9078	11.4056	0.5022	31.24	107.351	114.142	-6.7914	31.24	227.702	251.387	-23.6853
	31.26	11.8095	11.394	0.4155	31.26	90.3575	114.138	-23.78	31.26	241.793	251.368	-9.5747
	31.28	11.7096	11.3824	0.3272	31.28	110.548	114.133	-3.5845	31.28	271.106	251.349	19.7574
	31.3	11.6119	11.3709	0.241	31.3	119.594	114.128	5.4654	31.3	248.321	251.33	-3.0087
	31.32	11.5203	11.3593	0.161	31.32	120.962	114.123	6.8381	31.32	246.038	251.311	-5.2725
	31.34	11.4378	11.3477	0.0901	31.34	125.869	114.119	11.7502	31.34	246	251.292	-5.2918
	31.36	11.3673	11.2772	0.0901	31.36	104.306	114.114	-9.8078	31.36	247.972	251.273	-3.3004
	31.38	11.3108	11.2067	0.1041	31.38	106.995	114.109	-7.1143	31.38	259.981	251.253	8.7272
	31.4	11.2697	11.1362	0.1335	31.4	121.882	114.105	7.7778	31.4	239.021	251.234	-12.2127
	31.42	11.2446	11.0657	0.1789	31.42	110.908	114.1	-3.1919	31.42	241.092	251.215	-10.1228
	31.44	11.2353	10.9952	0.2401	31.44	106.894	114.095	-7.2012	31.44	244.894	251.195	-6.3011
	31.46	11.2406	10.9247	0.3159	31.46	104.048	114.091	-10.0432	31.46	242.048	251.176	-9.1282
	31.48	11.2584	10.8542	0.4042	31.48	104.701	114.086	-9.3855	31.48	243.599	251.156	-7.5575
	31.5	11.2858	10.7837	0.5021	31.5	100.361	114.082	-13.7206	31.5	251.34	251.137	0.2031
	31.52	11.3191	10.7132	0.6059	31.52	105.591	114.077	-8.4856	31.52	232.45	251.117	-18.6673
	31.54	11.3541	10.6427	0.7114	31.54	114.323	114.072	0.2503	31.54	259	251.097	7.9026
	31.56	11.386	10.5722	0.8138	31.56	133.055	114.068	18.9873	31.56	254.528	251.078	3.4502
	31.58	11.4097	10.5017	0.908	31.58	109.364	114.063	-4.6991	31.58	221.277	251.058	-29.7808
	31.6	11.4204	10.4312	0.9892	31.6	114.54	114.059	0.4812	31.6	242.594	251.038	-8.4442
	31.62	11.4138	10.3607	1.0531	31.62	129.248	114.054	15.1943	31.62	224.664	251.018	-26.3538
	31.64	11.386	10.2902	1.0958	31.64	118.05	114.049	4.0009	31.64	213.691	250.998	-37.3076
	31.66	11.3344	10.2197	1.1147	31.66	113.171	114.045	-0.8743	31.66	230.388	250.978	-20.5902
	31.68	11.2578	10.1492	1.1086	31.68	114.366	114.04	0.3253	31.68	237.611	250.958	-13.3471
	31.7	11.1562	10.0787	1.0775	31.7	114.634	114.036	0.5979	31.7	222.294	250.938	-28.6443
	31.72	11.0314	10.0082	1.0232	31.72	107.34	114.031	-6.6912	31.72	244.357	250.918	-6.561
	31.74	10.8869	9.9377	0.9492	31.74	105.395	114.027	-8.6315	31.74	259.022	250.898	8.1244
	31.76	10.7275	9.8672	0.8603	31.76	119.376	114.022	5.3531	31.76	249.911	250.877	-0.9661
	31.78	10.5592	9.7967	0.7625	31.78	109.601	114.018	-4.4165	31.78	248.865	250.857	-1.9922
	31.8	10.3891	9.7262	0.6629	31.8	98.8234	114.013	-15.19	31.8	262.38	250.837	11.5432
	31.82	10.2247	9.6557	0.569	31.82	106.193	114.009	-7.8158	31.82	246.31	250.816	-4.5061
	31.84	10.0734	9.5852	0.4882	31.84	104.281	114.004	-9.7232	31.84	248.563	250.796	-2.2328
	31.86	9.9424	9.5147	0.4277	31.86	102.651	114	-11.3485	31.86	265.661	250.775	14.8854
	31.88	9.8376	9.4442	0.3934	31.88	103.423	113.996	-10.5724	31.88	238.518	250.755	-12.2367
	31.9	9.7639	9.4814	0.2825	31.9	116.409	113.991	2.418	31.9	225.59	250.734	-25.1437
	31.92	9.7243	9.5187	0.2056	31.92	110.687	113.987	-3.3	31.92	248.626	250.714	-2.087
	31.94	9.72	9.5559	0.1641	31.94	113.541	113.982	-0.4415	31.94	254.572	250.693	3.8796
	31.96	9.7501	9.5931	0.157	31.96	120.899	113.978	6.9208	31.96	236.993	250.672	-13.679
	31.98	9.812	9.6304	0.1816	31.98	106.898	113.974	-7.0756	31.98	219.204	250.651	-31.447
	32	9.9011	9.6676	0.2335	32	112.593	113.969	-1.3758	32	231.732	250.63	-18.8981
	32.02	10.0116	9.7048	0.3068	32.02	124.216	113.965	10.2514	32.02	247.176	250.609	-3.4335
	32.04	10.1364	9.7421	0.3943	32.04	114.915	113.96	0.9544	32.04	238.085	250.588	-12.5035
	32.06	10.268	9.7793	0.4887	32.06	109.248	113.956	-4.7076	32.06	236.58	250.567	-13.9878
	32.08	10.3989	9.8165	0.5824	32.08	114.14	113.952	0.1887	32.08	262.146	250.546	11.6
	32.1	10.5219	9.8538	0.6681	32.1	102.383	113.947	-11.5647	32.1	259.295	250.525	8.7693
	32.12	10.6309	9.891	0.7399	32.12	96.7208	113.943	-17.2221	32.12	230.675	250.504	-19.8285
	32.14	10.7208	9.9282	0.7926	32.14	106.986	113.939	-6.9522	32.14	213.795	250.483	-36.6882
	32.16	10.7885	9.9655	0.823	32.16	114.522	113.934	0.5876	32.16	227.039	250.462	-23.4223
	32.18	10.8325	10.0027	0.8298	32.18	113.51	113.93	-0.4204	32.18	235.058	250.44	-15.3823
	32.2	10.853	10.0399	0.8131	32.2	116.519	113.926	2.593	32.2	240.042	250.419	-10.3764
	32.22	10.8521	10.0772	0.7749	32.22	110.731	113.921	-3.1905	32.22	244.91	250.397	-5.4871
	32.24	10.8335	10.1144	0.7191	32.24	102	113.917	-11.917	32.24	244.109	250.376	-6.267
	32.26	10.8017	10.1516	0.6501	32.26	104.158	113.913	-9.7546	32.26	244.921	250.355	-5.4336
	32.28	10.7624	10.1889	0.5735	32.28	98.274	113.909	-15.6345	32.28	250.07	250.333	-0.2625
	32.3	10.7212	10.2261	0.4951	32.3	89.7434	113.904	-24.1608	32.3	238.639	250.311	-11.6718
	32.32	10.6836	10.2633	0.4203	32.32	105.294	113.9	-8.6063	32.32	247.329	250.29	-2.9608
	32.34	10.6547	10.3005	0.3542	32.34	116.234	113.896	2.338	32.34	264.766	250.268	14.4984
	32.36	10.638	10.3378	0.3002	32.36	111.995	113.891	-1.8967	32.36	266.601	250.246	16.3549
	32.38	10.6363	10.375	0.2613	32.38	106.32	113.887	-7.5673	32.38	259.026	250.224	8.802
	32.4	10.6503	10.4122	0.2381	32.4	104.626	113.883	-9.2573	32.4	242.738	250.202	-7.4642
	32.42	10.6794	10.4495	0.2299	32.42	118.397	113.879	4.5183	32.42	237.914	250.181	-12.2667
	32.44	10.7216	10.4524	0.2692	32.44	111.695	113.874	-2.18	32.44	229.897	250.159	-20.2622
	32.46	10.7734	10.4553	0.3181	32.46	109.963	113.87	-3.9074	32.46	240.239	250.137	-9.8981
	32.48	10.8307	10.4582	0.3725	32.48	115.025	113.866	1.1584	32.48	255.423	250.115	5.3086
	32.5	10.8884	10.4612	0.4272	32.5	120.123	113.862	6.261	32.5	248.693	250.093	-1.3998
	32.52	10.9419	10.4641	0.4778	32.52	121.301	113.858	7.4429	32.52	257.989	250.07	7.9186
	32.54	10.9863	10.467	0.5193	32.54	119.576	113.853	5.723	32.54	244.783	250.048	-5.2655
	32.56	11.018	10.4699	0.5481	32.56	121.896	113.849	8.0468	32.56	249.309	250.026	-0.7172
	32.58	11.034	10.4729	0.5611	32.58	121.527	113.845	7.6821	32.58	264.309	250.004	14.3051
	32.6	11.0327	10.4758	0.5569	32.6	101.535	113.841	-12.3058	32.6	245.541	249.982	-4.4409
	32.62	11.014	10.4787	0.5353	32.62	107.175	113.837	-6.6618	32.62	223.542	249.959	-26.4171
	32.64	10.9787	10.4816	0.4971	32.64	117.959	113.833	4.1265	32.64	248.383	249.937	-1.5534
	32.66	10.9292	10.4846	0.4446	32.66	130.998	113.829	17.169	32.66	246.002	249.914	-3.9118
	32.68	10.8686	10.4875	0.3811	32.68	118.043	113.825	4.2186	32.68	252.574	249.892	2.6824
	32.7	10.8006	10.4904	0.3102	32.7	106.709	113.82	-7.1116	32.7	232.316	249.869	-17.5532
	32.72	10.7292	10.4933	0.2359	32.72	120.626	113.816	6.8102	32.72	231.935	249.847	-17.9119
	32.74	10.6585	10.4963	0.1622	32.74	134.852	113.812	21.0395	32.74	224.653	249.824	-25.1714
	32.76	10.5922	10.4992	0.093	32.76	139.541	113.808	25.7331	32.76	243.329	249.801	-6.4723
	32.78	10.5335	10.5021	0.0314	32.78	129.688	113.804	15.884	32.78	223.798	249.779	-25.9808
	32.8	10.485	10.505	-0.02	32.8	109.696	113.8	-4.1042	32.8	236.561	249.756	-13.1946
	32.82	10.4485	10.508	-0.0595	32.82	112.304	113.796	-1.4921	32.82	228.393	249.733	-21.3403
	32.84	10.4251	10.5109	-0.0858	32.84	105.83	113.792	-7.9616	32.84	250.302	249.71	0.5921
	32.86	10.4152	10.5138	-0.0986	32.86	95.0061	113.788	-18.7815	32.86	235.738	249.687	-13.9494
	32.88	10.4188	10.5167	-0.0979	32.88	113.338	113.784	-0.4459	32.88	219.267	249.664	-30.3977
	32.9	10.4352	10.5197	-0.0845	32.9	101.003	113.779	-12.7766	32.9	250.66	249.641	1.0185
	32.92	10.4638	10.5226	-0.0588	32.92	116.072	113.775	2.297	32.92	235.037	249.618	-14.5815
	32.94	10.5035	10.5255	-0.022	32.94	124.662	113.771	10.8905	32.94	219.634	249.595	-29.9612
	32.96	10.5534	10.5284	0.025	32.96	117.24	113.767	3.4724	32.96	237.431	249.572	-12.1413
	32.98	10.6122	10.5344	0.0778	32.98	129.77	113.763	16.0071	32.98	249.788	249.549	0.2391
	33	10.679	10.5404	0.1386	33	116.075	113.759	2.3158	33	256.962	249.526	7.4367
	33.02	10.7526	10.5463	0.2063	33.02	115.104	113.755	1.3488	33.02	230.958	249.502	-18.544
	33.04	10.8318	10.5523	0.2795	33.04	129.519	113.751	15.768	33.04	225.192	249.479	-24.2868
	33.06	10.9156	10.5582	0.3574	33.06	105.536	113.747	-8.2111	33.06	235.063	249.456	-14.3927
	33.08	11.0028	10.5642	0.4386	33.08	122.132	113.743	8.3883	33.08	237.351	249.432	-12.0817
	33.1	11.0925	10.5701	0.5224	33.1	123.821	113.739	10.082	33.1	246.066	249.409	-3.3425
	33.12	11.1839	10.5761	0.6078	33.12	104.205	113.735	-9.5299	33.12	264.205	249.386	14.8198
	33.14	11.2764	10.582	0.6944	33.14	106.758	113.731	-6.9735	33.14	266.919	249.362	17.5573
	33.16	11.3698	10.588	0.7818	33.16	105.489	113.727	-8.2388	33.16	265.535	249.338	16.1964
	33.18	11.4644	10.5939	0.8705	33.18	117.999	113.723	4.2754	33.18	258.683	249.315	9.3679
	33.2	11.5608	10.5999	0.9609	33.2	102.529	113.719	-11.1902	33.2	241.47	249.291	-7.821
	33.22	11.6602	10.6058	1.0544	33.22	114.65	113.715	0.9342	33.22	259.87	249.268	10.6026
	33.24	11.7639	10.6118	1.1521	33.24	121.702	113.711	7.9909	33.24	254.164	249.244	4.9204
	33.26	11.8732	10.6195	1.2537	33.26	132.437	113.707	18.7295	33.26	231.181	249.22	-18.0389
	33.28	11.9893	10.6255	1.3638	33.28	103.668	113.704	-10.0353	33.28	261.163	249.196	11.9668
	33.3	12.1128	10.6315	1.4813	33.3	113.791	113.7	0.0917	33.3	241.463	249.172	-7.7098
	33.32	12.2437	10.6375	1.6062	33.32	120.277	113.696	6.5815	33.32	233.257	249.149	-15.8913
	33.34	12.3805	10.6435	1.737	33.34	112.593	113.692	-1.0993	33.34	211.445	249.125	-37.6798
	33.36	12.5209	10.6504	1.8705	33.36	112.728	113.688	-0.9597	33.36	217.112	249.101	-31.989
	33.38	12.6611	10.6564	2.0047	33.38	121.512	113.684	7.8277	33.38	209.165	249.077	-39.9118
	33.4	12.7959	10.6624	2.1335	33.4	127.353	113.68	13.6731	33.4	231.444	249.053	-17.6088
	33.42	12.9193	10.6684	2.2509	33.42	117.988	113.676	4.3122	33.42	243.082	249.028	-5.9466
	33.44	13.0246	10.6744	2.3502	33.44	114.204	113.672	0.532	33.44	255.248	249.004	6.2434
	33.46	13.1051	10.6804	2.4247	33.46	119.493	113.668	5.8247	33.46	239.326	248.98	-9.6544
	33.48	13.1541	10.6864	2.4677	33.48	131.175	113.665	17.5103	33.48	261.58	248.956	12.6237
	33.5	13.1663	10.6924	2.4739	33.5	114.115	113.661	0.4542	33.5	254.843	248.932	5.9111
	33.52	13.1377	10.6984	2.4393	33.52	122.773	113.657	9.1163	33.52	237.258	248.907	-11.6496
	33.54	13.066	10.7044	2.3616	33.54	125.119	113.653	11.4661	33.54	232.812	248.883	-16.0708
	33.56	12.9512	10.7105	2.2407	33.56	109.949	113.649	-3.7002	33.56	224.441	248.859	-24.4172
	33.58	12.7956	10.7165	2.0791	33.58	102.595	113.645	-11.0504	33.58	237.351	248.834	-11.4829
	33.6	12.6035	10.7225	1.881	33.6	97.0911	113.641	-16.5502	33.6	244.545	248.81	-4.2646
	33.62	12.381	10.7285	1.6525	33.62	98.7665	113.637	-14.8709	33.62	247.354	248.785	-1.4313
	33.64	12.1357	10.7345	1.4012	33.64	109.224	113.634	-4.41	33.64	243.87	248.761	-4.8906
	33.66	11.8759	10.7406	1.1353	33.66	107.6	113.63	-6.0303	33.66	257.395	248.736	8.6593
	33.68	11.6106	10.7466	0.864	33.68	106.587	113.626	-7.0387	33.68	251.174	248.712	2.4629
	33.7	11.3482	10.7526	0.5956	33.7	108.976	113.622	-4.6463	33.7	248.299	248.687	-0.3873
	33.72	11.0968	10.7586	0.3382	33.72	113	113.618	-0.6183	33.72	240.314	248.662	-8.3485
	33.74	10.8634	10.7647	0.0987	33.74	118.397	113.615	4.7821	33.74	235.249	248.637	-13.3888
	33.76	10.6538	10.7707	-0.1169	33.76	119.918	113.611	6.3072	33.76	251.86	248.613	3.2478
	33.78	10.4726	10.7767	-0.3041	33.78	110.68	113.607	-2.9271	33.78	249.502	248.588	0.914
	33.8	10.3232	10.7828	-0.4596	33.8	100.674	113.603	-12.9291	33.8	220.728	248.563	-27.8354
	33.82	10.208	10.7888	-0.5808	33.82	95.4967	113.599	-18.1026	33.82	246.924	248.538	-1.6143
	33.84	10.1281	10.7948	-0.6667	33.84	95.9776	113.596	-17.6179	33.84	263.596	248.513	15.0833
	33.86	10.0844	10.8009	-0.7165	33.86	102.853	113.592	-10.739	33.86	247.047	248.488	-1.4412
	33.88	10.0767	10.8069	-0.7302	33.88	119.109	113.588	5.5209	33.88	245.857	248.463	-2.6064
	33.9	10.1045	10.813	-0.7085	33.9	112.749	113.584	-0.8349	33.9	240.163	248.438	-8.2749
	33.92	10.1667	10.819	-0.6523	33.92	106.604	113.58	-6.9763	33.92	224.671	248.413	-23.742
	33.94	10.2613	10.8251	-0.5638	33.94	107.564	113.577	-6.0129	33.94	221.873	248.388	-26.5154
	33.96	10.3861	10.8311	-0.445	33.96	110.265	113.573	-3.3077	33.96	232.85	248.363	-15.5127
	33.98	10.5375	10.8372	-0.2997	33.98	118.778	113.569	5.2094	33.98	220.275	248.338	-28.0622
	34	10.7114	10.8432	-0.1318	34	104.931	113.565	-8.6343	34	233.384	248.312	-14.928
	34.02	10.9025	10.8493	0.0532	34.02	114.523	113.562	0.9613	34.02	252.731	248.287	4.4443
	34.04	11.1047	10.8554	0.2493	34.04	115.584	113.558	2.0264	34.04	233.437	248.262	-14.8248
	34.06	11.3114	10.8743	0.4371	34.06	110.293	113.554	-3.2611	34.06	226.172	248.236	-22.0644
	34.08	11.5154	10.8931	0.6223	34.08	116.27	113.55	2.72	34.08	253.376	248.211	5.1648
	34.1	11.7096	10.912	0.7976	34.1	101.551	113.547	-11.9954	34.1	261.302	248.186	13.1167
	34.12	11.8874	10.9309	0.9565	34.12	103.934	113.543	-9.6084	34.12	256.266	248.16	8.1062
	34.14	12.043	10.9498	1.0932	34.14	99.9559	113.539	-13.5833	34.14	234.825	248.135	-13.3101
	34.16	12.172	10.9687	1.2033	34.16	106.62	113.535	-6.9155	34.16	252.904	248.109	4.795
	34.18	12.2715	10.9876	1.2839	34.18	109.559	113.532	-3.9724	34.18	262.559	248.084	14.4758
	34.2	12.3402	11.0065	1.3337	34.2	117.791	113.528	4.2631	34.2	253.941	248.058	5.8834
	34.22	12.3788	11.0255	1.3533	34.22	118.02	113.524	4.496	34.22	243.551	248.032	-4.4813
	34.24	12.3896	11.0444	1.3452	34.24	116.243	113.521	2.7221	34.24	235.7	248.007	-12.3071
	34.26	12.3759	11.0633	1.3126	34.26	112.922	113.517	-0.595	34.26	234	247.981	-13.981
	34.28	12.3422	11.0822	1.26	34.28	101.837	113.513	-11.6767	34.28	237.909	247.955	-10.0462
	34.3	12.2936	11.1011	1.1925	34.3	115.676	113.51	2.1665	34.3	254.088	247.929	6.1585
	34.32	12.2347	11.1201	1.1146	34.32	108.71	113.506	-4.7955	34.32	245.904	247.904	-1.9996
	34.34	12.1701	11.139	1.0311	34.34	109.275	113.502	-4.2274	34.34	254.462	247.878	6.584
	34.36	12.1035	11.1579	0.9456	34.36	140.747	113.499	27.2483	34.36	257	247.852	9.1481
	34.38	12.0373	11.1769	0.8604	34.38	123.388	113.495	9.8928	34.38	224.955	247.826	-22.8711
	34.4	11.9732	11.1958	0.7774	34.4	116.433	113.491	2.942	34.4	243.812	247.8	-3.9877
	34.42	11.9115	11.2148	0.6967	34.42	125.547	113.488	12.0592	34.42	234.114	247.774	-13.6603
	34.44	11.852	11.2337	0.6183	34.44	119.958	113.484	6.4745	34.44	241.682	247.748	-6.0659
	34.46	11.7936	11.2527	0.5409	34.46	100.258	113.48	-13.2227	34.46	224.258	247.722	-23.4643
	34.48	11.7351	11.2717	0.4634	34.48	107.048	113.477	-6.4287	34.48	249.144	247.696	1.448
	34.5	11.6756	11.2906	0.385	34.5	111.668	113.473	-1.8046	34.5	252.917	247.67	5.2475
	34.52	11.6143	11.3096	0.3047	34.52	111.071	113.469	-2.3987	34.52	223.26	247.643	-24.384
	34.54	11.551	11.3286	0.2224	34.54	108.175	113.466	-5.2908	34.54	244.542	247.617	-3.075
	34.56	11.4864	11.3476	0.1388	34.56	119.448	113.462	5.9859	34.56	258.402	247.591	10.8109
	34.58	11.4217	11.3666	0.0551	34.58	107.438	113.458	-6.0202	34.58	234.843	247.565	-12.7221
	34.6	11.3588	11.3032	0.0556	34.6	111.893	113.455	-1.5619	34.6	231.064	247.538	-16.4743
	34.62	11.2998	11.2399	0.0599	34.62	109.027	113.451	-4.4239	34.62	261.718	247.512	14.2055
	34.64	11.2468	11.1765	0.0703	34.64	97.0638	113.448	-16.3837	34.64	256.955	247.486	9.4697
	34.66	11.2018	11.1132	0.0886	34.66	116.876	113.444	3.4322	34.66	242.814	247.459	-4.6452
	34.68	11.166	11.0499	0.1161	34.68	109.389	113.44	-4.0513	34.68	231.5	247.433	-15.9327
	34.7	11.1401	10.9866	0.1535	34.7	123.401	113.437	9.9642	34.7	248.639	247.406	1.2328
	34.72	11.1235	10.9232	0.2003	34.72	132.476	113.433	19.043	34.72	239.424	247.38	-7.9562
	34.74	11.1147	10.8599	0.2548	34.74	122.483	113.43	9.053	34.74	230.294	247.353	-17.0596
	34.76	11.1115	10.7966	0.3149	34.76	115.077	113.426	1.6511	34.76	250.309	247.327	2.982
	34.78	11.1106	10.7333	0.3773	34.78	116.089	113.422	2.667	34.78	264.661	247.3	17.3606
	34.8	11.1085	10.6701	0.4384	34.8	116.391	113.419	2.9718	34.8	250.594	247.274	3.3202
	34.82	11.1014	10.6068	0.4946	34.82	114.53	113.415	1.1153	34.82	248.822	247.247	1.5753
	34.84	11.0858	10.5435	0.5423	34.84	143.136	113.412	29.7241	34.84	257.069	247.22	9.8493
	34.86	11.0586	10.4803	0.5783	34.86	149.615	113.408	36.2073	34.86	219.185	247.193	-28.0083
	34.88	11.0176	10.417	0.6006	34.88	135.572	113.404	22.1674	34.88	242.317	247.167	-4.8494
	34.9	10.9619	10.3538	0.6081	34.9	107.283	113.401	-6.1177	34.9	256.434	247.14	9.2939
	34.92	10.8912	10.2906	0.6006	34.92	118.299	113.397	4.9013	34.92	232.123	247.113	-14.9898
	34.94	10.807	10.2274	0.5796	34.94	114.437	113.394	1.0434	34.94	234.194	247.086	-12.8926
	34.96	10.7115	10.1642	0.5473	34.96	115	113.39	1.6096	34.96	259	247.059	11.9411
	34.98	10.6079	10.101	0.5069	34.98	118.297	113.386	4.9101	34.98	255.67	247.032	8.6379
	35	10.5002	10.0378	0.4624	35	90.9407	113.383	-22.4423	35	267.385	247.005	20.3803
	35.02	10.3927	9.9747	0.418	35.02	114.396	113.379	1.0163	35.02	249.658	246.978	2.6799
	35.04	10.2898	9.9115	0.3783	35.04	134.751	113.376	21.375	35.04	250.764	246.951	3.8128
	35.06	10.1959	9.8484	0.3475	35.06	128.77	113.372	15.3982	35.06	245.06	246.924	-1.8642
	35.08	10.1149	9.7853	0.3296	35.08	113.726	113.369	0.3575	35.08	265.548	246.897	18.6506
	35.1	10.05	9.7222	0.3278	35.1	114.43	113.365	1.0652	35.1	259.562	246.87	12.6921
	35.12	10.0039	9.6591	0.3448	35.12	115.911	113.362	2.5497	35.12	235.331	246.843	-11.5118
	35.14	9.9781	9.6946	0.2835	35.14	112.553	113.358	-0.8047	35.14	230.699	246.815	-16.1166
	35.16	9.9736	9.7302	0.2434	35.16	116.969	113.355	3.6143	35.16	242.249	246.788	-4.5397
	35.18	9.9904	9.7657	0.2247	35.18	119.671	113.351	6.3195	35.18	229.353	246.761	-17.4083
	35.2	10.0275	9.8013	0.2262	35.2	117.177	113.347	3.8292	35.2	241.561	246.734	-5.1725
	35.22	10.0834	9.8369	0.2465	35.22	118.637	113.344	5.2929	35.22	247.681	246.706	0.9751
	35.24	10.156	9.8725	0.2835	35.24	135.489	113.341	22.1482	35.24	244.838	246.679	-1.8409
	35.26	10.2424	9.9081	0.3343	35.26	124.928	113.337	11.5911	35.26	255.307	246.652	8.6551
	35.28	10.3394	9.9438	0.3956	35.28	106.381	113.333	-6.9528	35.28	264.555	246.624	17.9305
	35.3	10.4437	9.9794	0.4643	35.3	110.818	113.33	-2.5118	35.3	265.228	246.597	18.6309
	35.32	10.5514	10.0151	0.5363	35.32	113.264	113.326	-0.0623	35.32	245.994	246.569	-0.5753
	35.34	10.6589	10.0509	0.608	35.34	109.362	113.323	-3.9606	35.34	236.735	246.542	-9.8071
	35.36	10.7624	10.0866	0.6758	35.36	110.919	113.319	-2.4	35.36	239	246.514	-7.5143
	35.38	10.8585	10.1224	0.7361	35.38	123.375	113.316	10.0589	35.38	230.751	246.487	-15.7355
	35.4	10.9441	10.1582	0.7859	35.4	124.529	113.312	11.217	35.4	227.588	246.459	-18.8712
	35.42	11.0165	10.194	0.8225	35.42	120.137	113.309	6.8283	35.42	247.072	246.431	0.6402
	35.44	11.0738	10.2299	0.8439	35.44	110.553	113.305	-2.7521	35.44	248.116	246.404	1.7122
	35.46	11.1146	10.2657	0.8489	35.46	119.209	113.302	5.9072	35.46	244.627	246.376	-1.7493
	35.48	11.1383	10.3017	0.8366	35.48	123.644	113.298	10.3458	35.48	263.915	246.348	17.5667
	35.5	11.1453	10.3376	0.8077	35.5	112.34	113.295	-0.9552	35.5	253.25	246.321	6.9288
	35.52	11.1365	10.3736	0.7629	35.52	107.823	113.291	-5.4689	35.52	244.799	246.293	-1.4943
	35.54	11.1139	10.4096	0.7043	35.54	107.113	113.288	-6.1746	35.54	247.99	246.265	1.7249
	35.56	11.08	10.4457	0.6343	35.56	117.672	113.284	4.388	35.56	237.741	246.237	-8.4959
	35.58	11.0378	10.4818	0.556	35.58	125	113.281	11.7191	35.58	253.344	246.209	7.1348
	35.6	10.9909	10.5179	0.473	35.6	128.561	113.277	15.284	35.6	257.316	246.181	11.1344
	35.62	10.943	10.5541	0.3889	35.62	121.912	113.274	8.6381	35.62	230.612	246.154	-15.5412
	35.64	10.8978	10.5903	0.3075	35.64	115.382	113.27	2.1113	35.64	208.109	246.126	-38.0162
	35.66	10.8592	10.6266	0.2326	35.66	111.848	113.267	-1.4193	35.66	244.241	246.098	-1.8568
	35.68	10.8306	10.6504	0.1802	35.68	116.428	113.263	3.1641	35.68	262.572	246.07	16.5028
	35.7	10.8152	10.6742	0.141	35.7	104.279	113.26	-8.9815	35.7	232.798	246.042	-13.244
	35.72	10.8154	10.6981	0.1173	35.72	109.347	113.257	-3.9094	35.72	226.341	246.013	-19.6726
	35.74	10.8335	10.7221	0.1114	35.74	122.117	113.253	8.8638	35.74	244.952	245.985	-1.0329
	35.76	10.8711	10.7461	0.125	35.76	119.464	113.25	6.2146	35.76	244.388	245.957	-1.5688
	35.78	10.9292	10.7701	0.1591	35.78	100.098	113.246	-13.1484	35.78	243.817	252.812	-8.9947
	35.8	11.0083	10.7942	0.2141	35.8	105.181	113.243	-8.0612	35.8	250.732	252.881	-2.1481
	35.82	11.1084	10.8184	0.29	35.82	122.391	113.239	9.1512	35.82	239.152	252.951	-13.7997
	35.84	11.2293	10.8427	0.3866	35.84	124.035	113.236	10.7996	35.84	239.188	253.024	-13.8362
	35.86	11.3701	10.867	0.5031	35.86	119.986	113.232	6.7538	35.86	243.26	253.099	-9.839
	35.88	11.5295	10.8915	0.638	35.88	116.703	113.229	3.4738	35.88	230.982	256.619	-25.6368
	35.9	11.7059	10.9159	0.79	35.9	111.332	113.225	-1.8938	35.9	259.678	256.747	2.9311
	35.92	11.897	10.9405	0.9565	35.92	108.419	113.222	-4.8027	35.92	254.774	256.879	-2.105
	35.94	12.1002	10.9652	1.135	35.94	120.04	113.219	6.8212	35.94	227.723	257.014	-29.2905
	35.96	12.3122	10.9899	1.3223	35.96	120.555	113.215	7.34	35.96	218.74	257.152	-38.412
	35.98	12.5291	11.0148	1.5143	35.98	117.518	113.212	4.3065	35.98	243.645	257.295	-13.6497
	36	12.7467	11.0398	1.7069	36	101.049	113.208	-12.1597	36	259.075	257.441	1.634
	36.02	12.9601	11.0648	1.8953	36.02	110.778	113.205	-2.4271	36.02	266.111	257.591	8.5205
	36.04	13.1641	11.09	2.0741	36.04	113	113.201	-0.2013	36.04	267	257.745	9.2553
	36.06	13.3536	11.1153	2.2383	36.06	124.394	115.167	9.2266	36.06	249.471	257.903	-8.4319
	36.08	13.5233	11.1407	2.3826	36.08	144.664	115.194	29.4697	36.08	260.331	258.065	2.2658
	36.1	13.6685	11.1663	2.5022	36.1	139.792	115.222	24.5701	36.1	251.187	258.232	-7.045
	36.12	13.785	11.1919	2.5931	36.12	136.26	115.25	21.0102	36.12	273.747	258.404	15.3431
	36.14	13.8698	11.2178	2.652	36.14	132.297	115.279	17.0186	36.14	247.305	258.58	-11.2752
	36.16	13.9206	11.2438	2.6768	36.16	120.745	116.293	4.4513	36.16	253.441	258.761	-5.3198
	36.18	13.9366	11.2699	2.6667	36.18	100.995	116.339	-15.3439	36.18	266.353	258.947	7.4057
	36.2	13.9179	11.2962	2.6217	36.2	111.55	116.386	-4.8353	36.2	241.011	259.139	-18.1275
	36.22	13.8661	11.3227	2.5434	36.22	117.849	116.434	1.4152	36.22	281.918	259.336	22.5827
	36.24	13.7835	11.3494	2.4341	36.24	124.91	116.483	8.4268	36.24	256.347	259.538	-3.1907
	36.26	13.6733	11.3763	2.297	36.26	121.002	116.534	4.4684	36.26	233.013	259.746	-26.733
	36.28	13.5391	11.4034	2.1357	36.28	119.094	116.586	2.5082	36.28	247.059	259.96	-12.901
	36.3	13.3849	11.4307	1.9542	36.3	126.327	116.639	9.6878	36.3	251.471	260.18	-8.7086
	36.32	13.2147	11.4582	1.7565	36.32	99.4361	116.694	-17.2577	36.32	230.545	260.406	-29.861
	36.34	13.0323	11.486	1.5463	36.34	111.973	116.75	-4.7772	36.34	245.146	260.639	-15.4931
	36.36	12.8415	11.5141	1.3274	36.36	129.537	116.808	12.7297	36.36	248.731	260.879	-12.1474
	36.38	12.6458	11.5424	1.1034	36.38	108.392	116.867	-8.4754	36.38	259.634	261.125	-1.4916
	36.4	12.4486	11.571	0.8776	36.4	125.829	116.928	8.901	36.4	252.434	261.379	-8.9455
	36.42	12.2532	11.5999	0.6533	36.42	125.174	116.99	8.1836	36.42	223.924	261.641	-37.717
	36.44	12.063	11.6292	0.4338	36.44	135.78	117.055	18.7249	36.44	217.635	261.91	-44.2755
	36.46	11.8813	11.6588	0.2225	36.46	131.551	117.121	14.4302	36.46	246.51	262.187	-15.6772
	36.48	11.712	11.6888	0.0232	36.48	115.213	117.189	-1.9764	36.48	243.943	262.473	-18.5299
	36.5	11.5588	11.7191	-0.1603	36.5	123.147	117.259	5.8881	36.5	252.941	262.767	-9.8268
	36.52	11.4254	11.7499	-0.3245	36.52	123.044	117.331	5.7132	36.52	266.017	263.071	2.9457
	36.54	11.3155	11.7811	-0.4656	36.54	116.97	117.405	-0.4347	36.54	253.41	263.384	-9.9735
	36.56	11.2325	11.8128	-0.5803	36.56	114.023	117.481	-3.4578	36.56	290.321	263.706	26.6153
	36.58	11.1791	11.845	-0.6659	36.58	123.981	117.559	6.4217	36.58	270.272	264.038	6.233
	36.6	11.1575	11.8777	-0.7202	36.6	124.872	117.64	7.2318	36.6	257.92	264.382	-6.462
	36.62	11.1686	11.911	-0.7424	36.62	113.442	117.723	-4.2817	36.62	264.804	264.735	0.0689
	36.64	11.2127	11.9448	-0.7321	36.64	115.933	117.809	-1.8765	36.64	251.166	265.1	-13.9347
	36.66	11.2886	11.9793	-0.6907	36.66	118.755	117.897	0.8573	36.66	256.473	265.477	-9.0047
	36.68	11.3944	12.0145	-0.6201	36.68	118	117.988	0.0118	36.68	250.691	265.866	-15.1757
	36.7	11.527	12.0504	-0.5234	36.7	121.24	118.082	3.1584	36.7	223.16	266.268	-43.108
	36.72	11.6824	12.0871	-0.4047	36.72	122.942	118.179	4.763	36.72	233.517	266.683	-33.1659
	36.74	11.856	12.1246	-0.2686	36.74	111.776	118.278	-6.5019	36.74	244.411	267.112	-22.7014
	36.76	12.0427	12.3517	-0.309	36.76	122.782	118.381	4.4009	36.76	236.861	267.555	-30.6939
	36.78	12.2372	12.5797	-0.3425	36.78	115.15	118.487	-3.3375	36.78	223.638	268.013	-44.3749
	36.8	12.4341	12.8087	-0.3746	36.8	126.984	118.597	8.3867	36.8	228.978	268.487	-39.5089
	36.82	12.6282	13.0388	-0.4106	36.82	127.155	118.71	8.4446	36.82	239.407	268.977	-29.5705
	36.84	12.8149	13.27	-0.4551	36.84	114.932	118.827	-3.8956	36.84	241.507	269.485	-27.9774
	36.86	12.9905	13.5025	-0.512	36.86	114.474	118.948	-4.4743	36.86	238.842	270.009	-31.1672
	36.88	13.1524	13.7364	-0.584	36.88	128.803	119.073	9.7296	36.88	253.803	270.553	-16.7503
	36.9	13.2995	13.9716	-0.6721	36.9	148.393	119.202	29.191	36.9	263.96	271.116	-7.1552
	36.92	13.4324	14.2084	-0.776	36.92	136.03	119.335	16.6941	36.92	254.459	271.699	-17.2401
	36.94	13.5535	14.4468	-0.8933	36.94	114.494	119.474	-4.9794	36.94	265.594	272.303	-6.7091
	36.96	13.6673	14.687	-1.0197	36.96	116.159	119.617	-3.4576	36.96	259.962	272.93	-12.9674
	36.98	13.7799	14.9291	-1.1492	36.98	128.749	119.765	8.9841	36.98	244.442	273.579	-29.1372
	37	13.8994	15.1732	-1.2738	37	124.182	119.918	4.2643	37	262.272	274.253	-11.9816
	37.02	14.0349	15.4196	-1.3847	37.02	117.002	120.077	-3.0747	37.02	284.867	274.953	9.914
	37.04	14.1963	15.6684	-1.4721	37.04	133.624	120.242	13.3825	37.04	271.189	275.68	-4.4909
	37.06	14.3936	15.9197	-1.5261	37.06	129.732	120.412	9.3191	37.06	262.354	276.435	-14.0804
	37.08	14.6366	16.1738	-1.5372	37.08	124.563	120.59	3.9735	37.08	266.466	277.219	-10.7524
	37.1	14.934	16.4309	-1.4969	37.1	123.712	120.774	2.938	37.1	252.712	278.034	-25.3226
	37.12	15.2929	16.6913	-1.3984	37.12	117.113	120.965	-3.8512	37.12	241.358	278.882	-37.5239
	37.14	15.7189	16.9552	-1.2363	37.14	125.487	121.163	4.3245	37.14	236.838	279.765	-42.9272
	37.16	16.2154	17.223	-1.0076	37.16	131	121.369	9.631	37.16	258.776	280.683	-21.9078
	37.18	16.7837	17.4949	-0.7112	37.18	128.174	121.583	6.5906	37.18	288.739	281.64	7.099
	37.2	17.4233	17.7714	-0.3481	37.2	125.422	121.806	3.6163	37.2	290.07	282.637	7.4327
	37.22	18.1318	18.0527	0.0791	37.22	137.976	122.038	15.9379	37.22	283.231	283.676	-0.4459
	37.24	18.9049	18.3395	0.5654	37.24	138.57	122.28	16.2907	37.24	292.838	284.761	8.0773
	37.26	19.737	18.632	1.105	37.26	119.483	122.531	-3.0484	37.26	295.699	285.892	9.8067
	37.28	20.6209	18.931	1.6899	37.28	129.175	122.794	6.3811	37.28	316.815	287.074	29.7411
	37.3	21.5483	19.1686	2.3797	37.3	141.917	123.067	18.8499	37.3	341.863	288.309	53.5544
	37.32	22.5095	19.4138	3.0957	37.32	130.625	123.353	7.2725	37.32	326.507	289.6	36.9071
	37.34	23.494	19.6674	3.8266	37.34	125.991	123.651	2.3402	37.34	312.346	290.95	21.3955
	37.36	24.4906	19.93	4.5606	37.36	130.38	123.962	6.4177	37.36	311	292.363	18.6366
	37.38	25.4878	20.2027	5.2851	37.38	132.688	124.287	8.4008	37.38	313.753	293.844	19.9089
	37.4	26.4743	20.4864	5.9879	37.4	138.604	124.628	13.9762	37.4	305.193	295.396	9.7971
	37.42	27.4394	20.7821	6.6573	37.42	141	124.984	16.0158	37.42	301	297.023	3.9767
	37.44	28.3742	21.0911	7.2831	37.44	132.299	125.358	6.9412	37.44	301.725	298.732	2.9935
	37.46	29.2712	21.4149	7.8563	37.46	135.637	125.749	9.8879	37.46	293.889	300.526	-6.6375
	37.48	30.1257	21.7548	8.3709	37.48	140.249	126.159	14.0899	37.48	302.246	302.412	-0.1667
	37.5	30.9348	22.1126	8.8222	37.5	145.572	126.59	18.9821	37.5	315.906	304.397	11.5095
	37.52	31.6978	22.4902	9.2076	37.52	140.805	127.043	13.7629	37.52	301.191	306.486	-5.295
	37.54	32.4157	22.8897	9.526	37.54	124.841	127.518	-2.6773	37.54	282.628	308.687	-26.0597
	37.56	33.0897	23.3136	9.7761	37.56	124.995	128.019	-3.0246	37.56	277.402	311.009	-33.6072
	37.58	33.7211	23.7646	9.9565	37.58	126	128.546	-2.5464	37.58	281.867	313.461	-31.5934
	37.6	34.3102	24.2457	10.0645	37.6	146.588	129.102	17.4854	37.6	324.999	316.051	8.9482
	37.62	34.856	24.7604	10.0956	37.62	141.806	129.689	12.1176	37.62	318.12	318.79	-0.6702
	37.64	35.3561	25.3127	10.0434	37.64	135.76	130.308	5.4518	37.64	306.519	321.69	-15.1712
	37.66	35.808	25.9069	9.9011	37.66	144.464	130.962	13.5021	37.66	279.188	324.764	-45.5763
	37.68	36.2094	26.548	9.6614	37.68	145.127	131.655	13.4724	37.68	298.563	328.026	-29.4628
	37.7	36.5609	27.242	9.3189	37.7	138.805	132.388	6.4165	37.7	286.955	331.49	-44.5354
	37.72	36.8673	27.9952	8.8721	37.72	144.281	133.167	11.1146	37.72	336.146	335.175	0.9712
	37.74	37.1391	28.8151	8.324	37.74	140.452	133.992	6.4596	37.74	281.966	339.099	-57.1322
	37.76	37.3939	29.7104	7.6835	37.76	142.766	134.87	7.8954	37.76	326.705	343.282	-16.5772
	37.78	37.6565	30.6907	6.9658	37.78	143	135.805	7.1954	37.78	337.539	347.748	-10.2087
	37.8	37.9574	31.7673	6.1901	37.8	143.946	136.8	7.1463	37.8	320.017	352.523	-32.5067
	37.82	38.3315	32.9532	5.3783	37.82	168.929	137.863	31.0662	37.82	359.27	357.636	1.6335
	37.84	38.8143	34.186	4.6283	37.84	130.185	138.998	-8.8128	37.84	344.491	363.119	-18.6279
	37.86	39.4391	35.5603	3.8788	37.86	133.917	140.213	-6.2955	37.86	352.851	369.009	-16.158
	37.88	40.2339	37.096	3.1379	37.88	150.927	141.515	9.4123	37.88	327.112	375.345	-48.2334
	37.9	41.2188	38.8161	2.4027	37.9	140.152	142.912	-2.7604	37.9	365.064	382.175	-17.1112
	37.92	42.4057	40.7477	1.658	37.92	158.635	144.415	14.2194	37.92	372.716	389.551	-16.8349
	37.94	43.7993	42.922	0.8773	37.94	141.065	146.034	-4.9692	37.94	359.652	397.531	-37.879
	37.96	45.4011	45.3756	0.0255	37.96	143.449	147.782	-4.3328	37.96	380.212	406.183	-25.9711
	37.98	47.2145	48.1514	-0.9369	37.98	152.943	149.672	3.2713	37.98	404.913	415.585	-10.6716
	38	49.2519	51.2995	-2.0476	38	153.39	151.719	1.6709	38	386.652	425.824	-39.1716
	38.02	51.5419	54.8787	-3.3368	38.02	170.282	153.943	16.3397	38.02	383.963	437.003	-53.0396
	38.04	54.1366	58.9584	-4.8218	38.04	152.129	156.363	-4.2338	38.04	409.575	449.238	-39.6629
	38.06	57.1171	63.6202	-6.5031	38.06	163.426	159.004	4.4219	38.06	449.107	462.668	-13.5608
	38.08	60.5971	68.9607	-8.3636	38.08	167.712	161.892	5.8198	38.08	498.053	477.45	20.6037
	38.1	64.7248	75.0937	-10.3689	38.1	173.393	165.061	8.332	38.1	543.262	493.771	49.4914
	38.12	69.6828	82.1545	-12.4717	38.12	177.576	168.547	9.0296	38.12	548.582	511.85	36.7321
	38.14	75.6878	90.303	-14.6152	38.14	185.288	172.393	12.8958	38.14	578.558	531.948	46.6097
	38.16	82.9914	99.7293	-16.7379	38.16	177.511	176.651	0.8603	38.16	629.365	554.372	74.9927
	38.18	91.8837	110.659	-18.7751	38.18	183.198	181.381	1.8172	38.18	656.766	579.494	77.2726
	38.2	102.701	123.359	-20.6578	38.2	187.512	186.656	0.8562	38.2	695.127	607.756	87.3707
	38.22	115.843	138.148	-22.3058	38.22	228.532	192.561	35.971	38.22	766.069	639.699	126.37
	38.24	131.784	155.402	-23.6182	38.24	194.42	199.201	-4.7806	38.24	852.466	675.979	176.487
	38.26	151.106	175.565	-24.4594	38.26	233.606	206.701	26.9045	38.26	907.086	717.399	189.686
	38.28	174.515	199.162	-24.6468	38.28	240.208	215.216	24.9926	38.28	997.909	764.944	232.965
	38.3	202.865	226.807	-23.9418	38.3	247.81	224.934	22.8758	38.3	1047.54	819.816	227.725
	38.32	237.165	259.216	-22.051	38.32	261.663	236.09	25.5728	38.32	1115.85	883.463	232.383
	38.34	278.573	297.215	-18.6419	38.34	267.05	248.976	18.0739	38.34	1170.16	957.592	212.565
	38.36	328.369	341.747	-13.3783	38.36	271.89	263.956	7.9344	38.36	1234.98	1044.13	190.848
	38.38	387.895	393.81	-5.9144	38.38	296.303	281.481	14.8217	38.38	1309.8	1145.14	164.661
	38.4	458.473	454.622	3.8509	38.4	304.887	302.106	2.7812	38.4	1369.09	1262.63	106.456
	38.42	541.288	525.419	15.8694	38.42	329.867	326.482	3.3844	38.42	1420.06	1398.5	21.5652
	38.44	637.253	607.453	29.7997	38.44	348.721	355.344	-6.6233	38.44	1462.52	1554.51	-91.9898
	38.46	746.855	701.913	44.9417	38.46	367.038	389.453	-22.4147	38.46	1505.67	1732.99	-227.326
	38.48	870.003	809.793	60.2101	38.48	409.234	429.538	-20.3041	38.48	1577.62	1938.27	-360.648
	38.5	1005.89	931.72	74.1702	38.5	430.822	476.291	-45.4691	38.5	1693.36	2179.28	-485.915
	38.52	1152.88	1067.73	85.1498	38.52	445.921	530.547	-84.6262	38.52	1969.16	2472.72	-503.556
	38.54	1308.46	1217.02	91.4355	38.54	524.914	593.852	-68.9384	38.54	2389.06	2844.81	-455.753
	38.56	1469.21	1377.68	91.5376	38.56	600.696	669.51	-68.8133	38.56	2994.76	3327.17	-332.404
	38.58	1630.92	1546.43	84.4856	38.58	693.453	763.909	-70.4556	38.58	3958.14	3939.02	19.1208
	38.6	1788.68	1718.59	70.0927	38.6	847.203	887.11	-39.9065	38.6	4990.68	4649.36	341.318
	38.62	1937.14	1888.03	49.1121	38.62	1092.47	1050.25	42.2217	38.62	5817.36	5334.09	483.272
	38.64	2070.77	2047.55	23.2164	38.64	1336.98	1255.76	81.221	38.64	5840.73	5794.3	46.4343
	38.66	2184.14	2189.38	-5.233	38.66	1529.8	1478.92	50.8786	38.66	4950.48	4755.93	194.544
	38.68	2272.34	2305.94	-33.5981	38.68	1653.41	1656.49	-3.0783	38.68	4053.19	3710.34	342.845
	38.7	2331.22	2390.69	-59.4641	38.7	1645	1710.08	-65.0746	38.7	3556.51	3542.82	13.6886
	38.72	2357.73	2435.58	-77.8558	38.72	1548.99	1573.71	-24.7169	38.72	3348.26	3341.5	6.7586
	38.74	2350.12	2431.82	-81.6958	38.74	1419.23	1391.79	27.4373	38.74	2942.75	3155.63	-212.885
	38.76	2308.13	2380.8	-72.6682	38.76	1309.83	1263.91	45.9234	38.76	2320.71	2311.04	9.672
	38.78	2233	2287.45	-54.4467	38.78	1165.11	1174.27	-9.1587	38.78	1712.55	1550.84	161.71
	38.8	2127.41	2159.09	-31.6826	38.8	1017.8	1066.15	-48.3501	38.8	1243.17	1234.46	8.7128
	38.82	1995.35	2002.82	-7.4667	38.82	896.557	888.015	8.5421	38.82	920.59	939.347	-18.7575
	38.84	1841.86	1824.65	17.2175	38.84	735.921	700.421	35.4998	38.84	744.77	734.527	10.243
	38.86	1672.72	1634	38.7147	38.86	576.031	551.629	24.4026	38.86	628.622	607.474	21.1476
	38.88	1494.08	1439.83	54.2424	38.88	442.056	445.297	-3.2411	38.88	548.962	525.075	23.8879
	38.9	1312.1	1249.88	62.2232	38.9	383.656	370.838	12.8174	38.9	501.229	468.42	32.8091
	38.92	1132.62	1070.22	62.397	38.92	343.695	318.048	25.6478	38.92	474.377	427.623	46.7539
	38.94	960.816	905.31	55.506	38.94	327.238	279.727	47.5106	38.94	466.762	397.168	69.5947
	38.96	800.974	757.77	43.204	38.96	278.19	251.179	27.0112	38.96	447.843	373.768	74.0752
	38.98	656.336	628.701	27.6346	38.98	238.557	229.381	9.1758	38.98	436.983	355.363	81.6202
	39	529.015	517.962	11.0529	39	216.257	212.369	3.8881	39	419.573	340.601	78.9714
	39.02	420.017	424.522	-4.5042	39.02	181.129	198.839	-17.7096	39.02	368.8	328.565	40.2357
	39.04	329.329	346.786	-17.4569	39.04	178.218	187.9	-9.6825	39.04	333.692	318.611	15.0806
	39.06	256.069	282.877	-26.8081	39.06	188.492	178.93	9.5624	39.06	332.05	310.278	21.7718
	39.08	198.68	230.843	-32.1633	39.08	166.055	171.481	-5.4258	39.08	364.08	303.227	60.8535
	39.1	155.148	188.808	-33.6607	39.1	151.032	165.227	-14.1951	39.1	340.686	297.203	43.4823
	39.12	123.212	155.058	-31.8457	39.12	164.923	159.925	4.9986	39.12	329.758	292.014	37.7438
	39.14	100.566	128.084	-27.518	39.14	170.771	155.389	15.3812	39.14	337.706	287.51	50.1951
	39.16	85.0169	106.597	-21.5797	39.16	151.429	151.479	-0.0506	39.16	332.954	283.574	49.38
	39.18	74.6115	89.5163	-14.9048	39.18	159.518	148.084	11.4339	39.18	324.639	280.113	44.5262
	39.2	67.7119	75.9544	-8.2425	39.2	154.925	145.116	9.8091	39.2	311.696	277.051	34.6447
	39.22	63.0303	65.1888	-2.1585	39.22	131.686	142.507	-10.8213	39.22	334.413	274.329	60.0835
	39.24	59.6241	56.6388	2.9853	39.24	138.649	140.201	-1.5526	39.24	335.008	271.898	63.1098
	39.26	56.8625	49.8405	7.022	39.26	133.401	138.153	-4.7521	39.26	312.891	269.716	43.1747
	39.28	54.3727	44.4257	9.947	39.28	138.853	136.325	2.5286	39.28	303.003	267.751	35.2526
	39.3	51.9767	40.1033	11.8734	39.3	133.917	134.686	-0.7688	39.3	324.593	265.973	58.6197
	39.32	49.6277	36.6436	12.9841	39.32	167.369	133.212	34.1572	39.32	341.219	264.36	76.859
	39.34	47.3532	33.8661	13.4871	39.34	155.022	131.88	23.142	39.34	322.448	262.891	59.5576
	39.36	45.2094	31.6285	13.5809	39.36	154.812	130.674	24.1378	39.36	312.753	261.548	51.2048
	39.38	43.2492	29.819	13.4302	39.38	156.836	129.577	27.2592	39.38	319.345	260.319	59.0266
	39.4	41.5044	28.3496	13.1548	39.4	133.739	128.577	5.1616	39.4	283.712	259.189	24.5236
	39.42	39.9792	27.1512	12.828	39.42	132	127.662	4.3376	39.42	282.885	258.148	24.7377
	39.44	38.6528	26.1689	12.4839	39.44	143.461	126.824	16.6366	39.44	308.786	257.187	51.6
	39.46	37.4875	25.3598	12.1277	39.46	151.739	126.053	25.6855	39.46	267.437	246.624	20.8125
	39.48	36.4388	24.6894	11.7494	39.48	157.878	125.343	32.5346	39.48	271.878	246.256	25.6222
	39.5	35.4649	24.1309	11.334	39.5	143.121	124.688	18.4331	39.5	300.767	245.914	54.8529
	39.52	34.5339	23.6625	10.8714	39.52	131.885	124.081	7.8043	39.52	286.017	245.595	40.4217
	39.54	33.6269	23.2671	10.3598	39.54	105.447	123.518	-18.0715	39.54	289.901	245.298	44.6025
	39.56	32.7389	22.931	9.8079	39.56	132.26	122.996	9.2639	39.56	285.096	240.189	44.9074
	39.58	31.8757	22.6431	9.2326	39.58	140.218	122.51	17.7087	39.58	320.889	240.157	80.7323
	39.6	31.05	22.3946	8.6554	39.6	122.428	122.056	0.3716	39.6	293.61	240.125	53.4857
	39.62	30.2764	22.1783	8.0981	39.62	132.038	121.633	10.4056	39.62	270.315	240.092	30.2226
	39.64	29.5671	21.9885	7.5786	39.64	159.283	121.237	38.0464	39.64	288.376	240.06	48.3154
	39.66	28.9294	21.8204	7.109	39.66	140.355	120.865	19.4897	39.66	282.084	240.028	42.0562
	39.68	28.364	21.6704	6.6936	39.68	151.228	120.517	30.7111	39.68	293.411	239.996	53.4148
	39.7	27.8652	21.5353	6.3299	39.7	128.954	120.19	8.7637	39.7	294.241	239.964	54.2777
	39.72	27.4227	21.4126	6.0101	39.72	142.473	119.883	22.5902	39.72	277.326	239.931	37.395
	39.74	27.0238	21.3002	5.7236	39.74	132.139	119.593	12.5464	39.74	302.116	239.899	62.2168
	39.76	26.6555	21.1964	5.4591	39.76	133.152	119.32	13.832	39.76	276.252	239.867	36.3848
	39.78	26.3065	21.0998	5.2067	39.78	134	119.062	14.9381	39.78	294.419	239.835	54.5845
	39.8	25.9689	21.0092	4.9597	39.8	132.941	118.818	14.1233	39.8	270.411	239.802	30.6088
	39.82	25.638	20.9237	4.7143	39.82	126.868	118.587	8.2803	39.82	286.47	239.77	46.7002
	39.84	25.3122	20.8426	4.4696	39.84	125.016	118.369	6.647	39.84	262.175	239.738	22.4373
	39.86	24.9919	20.765	4.2269	39.86	138.28	118.161	20.1188	39.86	250.894	239.705	11.1883
	39.88	24.6785	20.6905	3.988	39.88	138.036	117.965	20.0714	39.88	281.579	239.673	41.9065
	39.9	24.3728	20.6186	3.7542	39.9	120.762	117.778	2.9845	39.9	289.379	239.641	49.7387
	39.92	24.0743	20.5489	3.5254	39.92	119.499	117.6	1.8997	39.92	293.497	239.608	53.8883
	39.94	23.7808	20.4812	3.2996	39.94	118	117.43	0.5695	39.94	290.614	239.576	51.0378
	39.96	23.4887	20.415	3.0737	39.96	124.321	117.269	7.052	39.96	303.755	239.543	64.2113
	39.98	23.1933	20.3502	2.8431	39.98	141.287	117.115	24.1716	39.98	287.168	239.511	47.6574
	40	22.8897	20.2255	2.6642	40	138.706	116.969	21.7374	40	302.695	239.479	63.2162
	40.02	22.5739	20.1019	2.472	40.02	133.182	116.829	16.3535	40.02	300.583	239.446	61.1369
	40.04	22.2436	19.9791	2.2645	40.04	142.861	116.695	26.1659	40.04	280.38	239.414	40.966
	40.06	21.8986	19.857	2.0416	40.06	145.264	116.567	28.6977	40.06	273.3	239.381	33.919
	40.08	21.5409	19.7357	1.8052	40.08	128.606	116.444	12.1615	40.08	256.587	239.349	17.238
	40.1	21.1745	19.6149	1.5596	40.1	124.917	116.327	8.5906	40.1	241.166	239.316	1.8492
	40.12	20.805	19.4946	1.3104	40.12	129.718	116.214	13.5042	40.12	246.866	239.284	7.5823
	40.14	20.4386	19.3747	1.0639	40.14	136.759	116.106	20.6531	40.14	257.325	239.251	18.0739
	40.16	20.0817	19.2552	0.8265	40.16	129.204	116.002	13.2019	40.16	270.989	239.219	31.7704
	40.18	19.7396	19.136	0.6036	40.18	123.899	115.903	7.9959	40.18	263.747	239.186	24.5604
	40.2	19.4168	19.0171	0.3997	40.2	122.647	115.807	6.8396	40.2	267.165	239.154	28.0109
	40.22	19.1161	18.8985	0.2176	40.22	122.914	115.715	7.1986	40.22	288.957	239.121	49.8357
	40.24	18.8393	18.7801	0.0592	40.24	120.364	115.627	4.7377	40.24	279.636	239.089	40.547
	40.26	18.5868	18.6619	-0.0751	40.26	142.158	115.541	26.6164	40.26	271.163	239.056	32.1067
	40.28	18.3583	18.5438	-0.1855	40.28	151.982	115.459	36.5229	40.28	268.528	239.023	29.505
	40.3	18.1534	18.4259	-0.2725	40.3	135.257	115.38	19.8768	40.3	266.548	238.991	27.5574
	40.32	17.9712	18.3081	-0.3369	40.32	130.474	115.304	15.1696	40.32	280.383	238.958	41.4249
	40.34	17.8112	18.1905	-0.3793	40.34	127.389	115.23	12.1587	40.34	293.457	238.925	54.5319
	40.36	17.6729	18.0729	-0.4	40.36	116.312	115.159	1.1531	40.36	281.625	238.893	42.7322
	40.38	17.5556	17.9555	-0.3999	40.38	124.262	115.091	9.1711	40.38	269.801	238.86	30.941
	40.4	17.4584	17.8381	-0.3797	40.4	129.546	115.025	14.5212	40.4	259.364	238.828	20.5364
	40.42	17.3796	17.7208	-0.3412	40.42	134.481	114.96	19.5209	40.42	264.712	238.795	25.9174
	40.44	17.3167	17.6036	-0.2869	40.44	138.58	114.898	23.6814	40.44	274.57	238.762	35.8078
	40.46	17.2661	17.4864	-0.2203	40.46	139.494	114.838	24.6556	40.46	265.683	238.73	26.9533
	40.48	17.2232	17.3693	-0.1461	40.48	136.648	114.78	21.868	40.48	259	238.697	20.3033
	40.5	17.1823	17.2522	-0.0699	40.5	125.717	114.724	10.9927	40.5	262.035	238.664	23.3706
	40.52	17.1372	17.1351	0.0021	40.52	128.431	114.67	13.761	40.52	280.719	238.631	42.0877
	40.54	17.0815	17.0046	0.0769	40.54	131.737	113.21	18.5268	40.54	279.001	238.599	40.4026
	40.56	17.009	16.8742	0.1348	40.56	138.082	113.189	24.8931	40.56	273.288	238.566	34.7218
	40.58	16.9142	16.7437	0.1705	40.58	141.344	113.168	28.1757	40.58	256.941	238.533	18.4078
	40.6	16.7931	16.6133	0.1798	40.6	133.647	113.148	20.4993	40.6	263.374	238.5	24.8735
	40.62	16.6432	16.483	0.1602	40.62	143.614	113.129	30.4859	40.62	283.934	238.467	45.4663
	40.64	16.4638	16.3526	0.1112	40.64	148.614	112.406	36.2078	40.64	245.647	238.435	7.2121
	40.66	16.2562	16.2222	0.034	40.66	155.758	112.403	43.356	40.66	230.937	238.402	-7.4646
	40.68	16.0235	16.0919	-0.0684	40.68	148.953	112.399	36.5544	40.68	255.246	238.369	16.8773
	40.7	15.7707	15.9616	-0.1909	40.7	142.08	112.395	29.6851	40.7	285.898	238.336	47.5615
	40.72	15.5039	15.8313	-0.3274	40.72	142.484	112.391	30.0929	40.72	281.382	238.303	43.0791
	40.74	15.2304	15.701	-0.4706	40.74	147.527	112.388	35.1392	40.74	259.646	238.27	21.3757
	40.76	14.9581	15.5708	-0.6127	40.76	145.933	112.384	33.5485	40.76	273.17	238.238	34.9329
	40.78	14.6947	15.4405	-0.7458	40.78	151.233	112.38	38.8524	40.78	281.337	238.205	43.1327
	40.8	14.4475	15.3102	-0.8627	40.8	128.466	112.377	16.0893	40.8	293.871	238.172	55.6995
	40.82	14.2232	15.18	-0.9568	40.82	144.504	112.373	32.1308	40.82	259.225	238.139	21.0866
	40.84	14.0268	15.0498	-1.023	40.84	127.968	112.37	15.5981	40.84	271.216	238.106	33.1105
	40.86	13.8618	14.9195	-1.0577	40.86	142.88	112.366	30.5137	40.86	257.777	238.073	19.7042
	40.88	13.73	14.7893	-1.0593	40.88	122.622	112.362	10.2601	40.88	262.406	238.04	24.3661
	40.9	13.6311	14.6591	-1.028	40.9	129.088	112.358	16.7295	40.9	239.266	238.007	1.2585
	40.92	13.563	14.5289	-0.9659	40.92	124.944	112.355	12.5888	40.92	251.439	237.974	13.4649
	40.94	13.5223	14.3987	-0.8764	40.94	137.163	112.351	24.8117	40.94	260.143	237.941	22.2015
	40.96	13.5038	14.2685	-0.7647	40.96	128.322	112.347	15.975	40.96	273.457	237.908	35.5493
	40.98	13.5019	14.1383	-0.6364	40.98	129.706	112.344	17.3627	40.98	262.37	237.875	24.4954
	41	13.5105	14.0081	-0.4976	41	140.059	112.34	27.7186	41	256.428	237.842	18.5858
	41.02	13.5236	13.8779	-0.3543	41.02	121.539	112.336	9.203	41.02	230.052	237.809	-7.757
	41.04	13.5359	13.7477	-0.2118	41.04	131.268	112.332	18.9357	41.04	281.524	237.776	43.7474
	41.06	13.5431	13.6175	-0.0744	41.06	136.756	112.329	24.4278	41.06	274.536	237.743	36.7926
	41.08	13.5421	13.5167	0.0254	41.08	121.582	112.325	9.2573	41.08	274	237.71	36.29
	41.1	13.5311	13.4158	0.1153	41.1	138.566	112.321	26.2451	41.1	270.096	237.677	32.4195
	41.12	13.5096	13.315	0.1946	41.12	139	112.317	26.6825	41.12	259.13	237.644	21.4858
	41.14	13.4783	13.2141	0.2642	41.14	139.987	112.314	27.6735	41.14	256.989	237.611	19.3781
	41.16	13.4384	13.1133	0.3251	41.16	115.205	112.31	2.8949	41.16	235.192	237.578	-2.3856
	41.18	13.3919	13.0124	0.3795	41.18	131.075	112.306	18.769	41.18	250.377	237.545	12.832
	41.2	13.3405	12.9116	0.4289	41.2	133.551	112.302	21.2486	41.2	264.626	237.512	27.1145
	41.22	13.2861	12.8107	0.4754	41.22	122.547	112.299	10.2479	41.22	254.503	237.478	17.0246
	41.24	13.2295	12.7099	0.5196	41.24	133.31	112.295	21.015	41.24	244.69	237.445	7.2447
	41.26	13.1713	12.6091	0.5622	41.26	134.954	112.291	22.6623	41.26	242.155	237.412	4.7427
	41.28	13.1112	12.5082	0.603	41.28	99.0785	112.287	-13.209	41.28	267.874	237.379	30.4952
	41.3	13.0481	12.4074	0.6407	41.3	119.813	112.284	7.5295	41.3	257.978	237.346	20.6322
	41.32	12.9805	12.3066	0.6739	41.32	109	112.28	-3.28	41.32	271.441	237.313	34.1281
	41.34	12.9066	12.2057	0.7009	41.34	109.741	112.276	-2.5352	41.34	233.394	237.28	-3.885
	41.36	12.8246	12.1049	0.7197	41.36	115.951	112.272	3.6782	41.36	225.531	237.246	-11.7155
	41.38	12.7328	12.0041	0.7287	41.38	122.444	112.269	10.1757	41.38	245.186	237.213	7.973
	41.4	12.6301	11.9032	0.7269	41.4	125.481	112.265	13.2164	41.4	233.01	237.18	-4.1699
	41.42	12.5157	11.8024	0.7133	41.42	125.928	112.261	13.6665	41.42	254.518	237.147	17.3714
	41.44	12.39	11.7016	0.6884	41.44	117.48	112.257	5.2227	41.44	254.41	237.113	17.2965
	41.46	12.2537	11.6007	0.653	41.46	122.027	112.254	9.7735	41.46	245.17	237.08	8.09
	41.48	12.1085	11.4999	0.6086	41.48	113.79	112.25	1.5407	41.48	251.904	237.047	14.857
	41.5	11.9566	11.3991	0.5575	41.5	117.438	112.246	5.192	41.5	246.441	237.014	9.4271
	41.52	11.8008	11.2982	0.5026	41.52	130.658	112.242	18.4159	41.52	256.639	236.981	19.6589
	41.54	11.6442	11.1974	0.4468	41.54	122.507	112.238	10.2687	41.54	259.289	236.947	22.3413
	41.56	11.49	11.0966	0.3934	41.56	120.482	112.234	8.248	41.56	251.518	236.914	14.6036
	41.58	11.3416	10.9958	0.3458	41.58	127.133	112.231	14.9022	41.58	253.542	236.881	16.6615
	41.6	11.2017	10.8949	0.3068	41.6	141.632	112.227	29.405	41.6	253.3	236.847	16.4522
	41.62	11.0732	10.8351	0.2381	41.62	118.86	112.223	6.6373	41.62	252.844	236.814	16.0299
	41.64	10.9578	10.7753	0.1825	41.64	116.7	112.219	4.4807	41.64	253.992	236.781	17.2114
	41.66	10.8571	10.7154	0.1417	41.66	127.274	112.215	15.0586	41.66	243.687	236.748	6.9395
	41.68	10.7715	10.6556	0.1159	41.68	107.678	112.212	-4.533	41.68	252.683	236.714	15.9688
	41.7	10.7006	10.5957	0.1049	41.7	108.726	112.208	-3.4813	41.7	262.832	236.681	26.1512
	41.72	10.6435	10.5359	0.1076	41.72	131	112.204	18.7962	41.72	298.57	236.648	61.9224
	41.74	10.5981	10.4761	0.122	41.74	131.369	112.2	19.1696	41.74	270.61	236.614	33.996
	41.76	10.562	10.4162	0.1458	41.76	130.091	112.196	17.895	41.76	248.837	236.581	12.2563
	41.78	10.5319	10.3564	0.1755	41.78	130.547	112.192	18.3546	41.78	241.094	236.547	4.5462
	41.8	10.5047	10.2966	0.2081	41.8	131.53	112.188	19.3413	41.8	239.808	236.514	3.2943
	41.82	10.4768	10.2367	0.2401	41.82	117.882	112.184	5.6978	41.82	223.675	236.481	-12.806
	41.84	10.4453	10.1769	0.2684	41.84	115.758	112.181	3.5772	41.84	244.101	236.447	7.6541
	41.86	10.4074	10.117	0.2904	41.86	129.103	112.177	16.9263	41.86	259.134	236.414	22.7204
	41.88	10.3614	10.0572	0.3042	41.88	131.178	112.173	19.0048	41.88	259.845	236.381	23.4647
	41.9	10.3062	9.9974	0.3088	41.9	136.486	112.169	24.3172	41.9	277.743	236.347	41.396
	41.92	10.2421	9.9375	0.3046	41.92	132.995	112.165	20.8303	41.92	265.674	236.314	29.3601
	41.94	10.1702	9.8777	0.2925	41.94	114.583	112.161	2.4215	41.94	251.94	236.28	15.6597
	41.96	10.0926	9.8179	0.2747	41.96	102.943	112.157	-9.2147	41.96	253.981	236.247	17.7341
	41.98	10.0125	9.758	0.2545	41.98	106.308	112.153	-5.8459	41.98	256.137	236.213	19.9234
	42	9.9333	9.6982	0.2351	42	118.706	112.15	6.5562	42	261.059	236.18	24.8789
	42.02	9.8589	9.6384	0.2205	42.02	117.666	112.146	5.5209	42.02	251.166	236.146	15.02
	42.04	9.793	9.5785	0.2145	42.04	117.878	112.142	5.7362	42.04	242	236.113	5.8871
	42.06	9.739	9.5187	0.2203	42.06	123.831	112.138	11.6936	42.06	252.193	236.079	16.1135
	42.08	9.6993	9.4589	0.2404	42.08	124.843	112.134	12.7089	42.08	276.2	236.046	40.1542
	42.1	9.6755	9.399	0.2765	42.1	126.954	112.13	14.8245	42.1	245.457	236.012	9.4442
	42.12	9.6678	9.3392	0.3286	42.12	111.508	112.126	-0.6182	42.12	220.825	235.979	-15.1536
	42.14	9.6752	9.2793	0.3959	42.14	108.617	112.122	-3.5054	42.14	238.772	235.946	2.826
	42.16	9.6956	9.2734	0.4222	42.16	130.322	112.118	18.2041	42.16	237.956	235.912	2.0436
	42.18	9.7257	9.2674	0.4583	42.18	129.119	112.114	17.0045	42.18	210.237	235.878	-25.641
	42.2	9.7616	9.2614	0.5002	42.2	115.171	112.11	3.0613	42.2	247.581	235.845	11.7357
	42.22	9.7991	9.2555	0.5436	42.22	113.659	112.106	1.5524	42.22	266.024	235.811	30.2125
	42.24	9.8339	9.2495	0.5844	42.24	112.292	112.102	0.1898	42.24	249.814	235.778	14.0366
	42.26	9.862	9.2435	0.6185	42.26	118.582	112.098	6.4836	42.26	242.621	235.744	6.8772
	42.28	9.8805	9.2376	0.6429	42.28	119.895	112.094	7.8009	42.28	278.482	235.711	42.7712
	42.3	9.8874	9.2316	0.6558	42.3	128.28	112.091	16.1899	42.3	251.168	235.677	15.4905
	42.32	9.8818	9.2256	0.6562	42.32	126.917	112.087	14.8303	42.32	231.095	235.644	-4.5483
	42.34	9.8641	9.2196	0.6445	42.34	130.908	112.082	18.8253	42.34	250.677	235.61	15.0672
	42.36	9.8359	9.2137	0.6222	42.36	105.221	112.079	-6.8571	42.36	248.991	235.576	13.4143
	42.38	9.7994	9.2077	0.5917	42.38	96	112.075	-16.0745	42.38	233.791	235.543	-1.7519
	42.4	9.7575	9.2017	0.5558	42.4	110.732	112.071	-1.3386	42.4	262.566	235.509	27.0564
	42.42	9.713	9.1958	0.5172	42.42	129.178	112.067	17.1115	42.42	238.918	235.476	3.4423
	42.44	9.6684	9.1898	0.4786	42.44	111.401	112.063	-0.6618	42.44	226.8	235.442	-8.6419
	42.46	9.6256	9.1838	0.4418	42.46	120.621	112.059	8.5622	42.46	255.242	235.408	19.8333
	42.48	9.5853	9.1778	0.4075	42.48	122.351	112.055	10.2963	42.48	253.754	235.375	18.3796
	42.5	9.5472	9.1719	0.3753	42.5	126.184	112.051	14.1337	42.5	225.22	235.341	-10.1209
	42.52	9.5097	9.1659	0.3438	42.52	127	112.046	14.9535	42.52	220	235.308	-15.3075
	42.54	9.4703	9.1599	0.3104	42.54	120.108	112.043	8.0658	42.54	230.338	235.274	-4.9362
	42.56	9.4257	9.154	0.2717	42.56	124.243	112.038	12.2041	42.56	252.97	235.24	17.7302
	42.58	9.3724	9.148	0.2244	42.58	109.051	112.034	-2.9837	42.58	275.493	235.207	40.2869
	42.6	9.3069	9.142	0.1649	42.6	115.085	112.03	3.0549	42.6	265.423	235.173	30.2501
	42.62	9.2264	9.1361	0.0903	42.62	111.447	112.026	-0.5797	42.62	260.357	235.139	25.2181
	42.64	9.1294	9.1301	-0.0007	42.64	116.538	112.022	4.5155	42.64	248.924	235.106	13.8189
	42.66	9.0158	9.1241	-0.1083	42.66	115.129	112.018	3.1112	42.66	274.187	235.072	39.1156
	42.68	8.8869	9.1181	-0.2312	42.68	112.157	112.014	0.143	42.68	238.097	235.038	3.0594
	42.7	8.7459	9.0939	-0.348	42.7	117.759	112.01	5.749	42.7	232.161	235.004	-2.8438
	42.72	8.5976	9.0696	-0.472	42.72	106.334	112.006	-5.672	42.72	204.78	234.971	-30.1912
	42.74	8.4478	9.0453	-0.5975	42.74	103.047	112.002	-8.9555	42.74	245.347	234.937	10.4104
	42.76	8.3031	9.021	-0.7179	42.76	121.939	111.998	9.9405	42.76	255.968	234.903	21.0643
	42.78	8.1704	8.9967	-0.8263	42.78	121.81	111.994	9.8158	42.78	237.964	234.87	3.0942
	42.8	8.0558	8.9724	-0.9166	42.8	100.957	111.99	-11.0325	42.8	234	234.836	-0.8358
	42.82	7.9649	8.9481	-0.9832	42.82	99.5049	111.986	-12.4809	42.82	234.538	234.802	-0.2636
	42.84	7.9015	8.9238	-1.0223	42.84	113.311	111.982	1.3289	42.84	249.081	234.768	14.3124
	42.86	7.8676	8.8995	-1.0319	42.86	100.107	111.978	-11.8707	42.86	229.534	234.735	-5.2007
	42.88	7.8633	8.8753	-1.012	42.88	117.929	111.974	5.9559	42.88	221.435	234.701	-13.2654
	42.9	7.8869	8.851	-0.9641	42.9	117.331	111.969	5.362	42.9	218.143	234.667	-16.5243
	42.92	7.9346	8.8267	-0.8921	42.92	121.571	111.965	9.6056	42.92	260.384	234.633	25.7507
	42.94	8.0016	8.8024	-0.8008	42.94	125.603	111.961	13.6419	42.94	222.991	234.6	-11.6084
	42.96	8.0819	8.7781	-0.6962	42.96	114	111.957	2.043	42.96	197.281	234.566	-37.2843
	42.98	8.1694	8.7538	-0.5844	42.98	113.076	111.953	1.1227	42.98	196.49	234.532	-38.0421
	43	8.2581	8.7295	-0.4714	43	107	111.949	-4.9488	43	222.247	234.498	-12.2515
	43.02	8.3427	8.7052	-0.3625	43.02	108.253	111.945	-3.6915	43.02	201.253	234.464	-33.2113
	43.04	8.4192	8.6809	-0.2617	43.04	110.945	111.941	-0.9954	43.04	218.813	234.431	-15.6177
	43.06	8.4848	8.6567	-0.1719	43.06	94.625	111.936	-17.3114	43.06	270.913	234.397	36.5156
	43.08	8.5384	8.6324	-0.094	43.08	113.129	111.932	1.1969	43.08	271.032	234.363	36.6692
	43.1	8.5801	8.6081	-0.028	43.1	123.441	111.928	11.5129	43.1	283.354	234.329	49.025
	43.12	8.6115	8.5838	0.0277	43.12	126.819	111.924	14.8946	43.12	242.583	234.295	8.2875
	43.14	8.6346	8.5595	0.0751	43.14	117.156	111.92	5.2366	43.14	221.531	234.262	-12.7308
	43.16	8.6523	8.5352	0.1171	43.16	117.069	111.916	5.1531	43.16	235.631	234.228	1.4027
	43.18	8.6669	8.5109	0.156	43.18	130.389	111.911	18.4775	43.18	222	234.194	-12.194
	43.2	8.6805	8.4866	0.1939	43.2	116.674	111.907	4.7663	43.2	227.347	234.16	-6.8131
	43.22	8.6944	8.4623	0.2321	43.22	126.237	111.903	14.3341	43.22	242	234.126	7.8737
	43.24	8.7085	8.4136	0.2949	43.24	133.168	111.899	21.2689	43.24	236.745	234.092	2.6526
	43.26	8.7218	8.3649	0.3569	43.26	130.219	111.895	18.3246	43.26	232.519	234.059	-1.5397
	43.28	8.732	8.3162	0.4158	43.28	115.101	111.891	3.2102	43.28	249.468	234.025	15.4429
	43.3	8.7359	8.2675	0.4684	43.3	110.013	111.886	-1.8728	43.3	253.208	233.991	19.2168
	43.32	8.73	8.2187	0.5113	43.32	112.094	111.882	0.2116	43.32	256.99	233.957	23.0326
	43.34	8.7103	8.17	0.5403	43.34	120.707	111.878	8.829	43.34	215.276	233.923	-18.6471
	43.36	8.6733	8.1213	0.552	43.36	123.097	111.874	11.2235	43.36	200.046	233.889	-33.8428
	43.38	8.6164	8.0726	0.5438	43.38	121.598	111.869	9.7282	43.38	217.024	233.855	-16.8311
	43.4	8.538	8.0239	0.5141	43.4	112.487	111.865	0.6217	43.4	222.781	233.821	-11.0408
	43.42	8.438	7.9751	0.4629	43.42	104.987	111.861	-6.8742	43.42	231.248	233.788	-2.54
	43.44	8.3177	7.9264	0.3913	43.44	102.83	111.857	-9.0268	43.44	242	233.754	8.2463
	43.46	8.1803	7.8777	0.3026	43.46	109.554	111.853	-2.2984	43.46	241.145	233.72	7.4257
	43.48	8.0299	7.829	0.2009	43.48	118.319	111.848	6.4703	43.48	225.056	233.686	-8.6303
	43.5	7.8721	7.7802	0.0919	43.5	117.741	111.844	5.8968	43.5	224.074	233.652	-9.5784
	43.52	7.713	7.7315	-0.0185	43.52	112.215	111.84	0.3755	43.52	239.502	233.618	5.8839
	43.54	7.5587	7.6828	-0.1241	43.54	116.623	111.835	4.7875	43.54	236.764	233.584	3.1802
	43.56	7.4153	7.6341	-0.2188	43.56	121.09	111.831	9.2589	43.56	242.977	233.55	9.4273
	43.58	7.288	7.5854	-0.2974	43.58	124.014	111.827	12.1876	43.58	211.934	233.516	-21.5827
	43.6	7.1809	7.5366	-0.3557	43.6	123.3	111.823	11.4772	43.6	202.587	233.482	-30.8956
	43.62	7.0969	7.4879	-0.391	43.62	119.68	111.818	7.8611	43.62	246.077	233.448	12.6282
	43.64	7.0372	7.4392	-0.402	43.64	114.393	111.814	2.5789	43.64	248.786	233.415	15.3716
	43.66	7.0018	7.3905	-0.3887	43.66	120.756	111.81	8.9461	43.66	225.196	233.381	-8.1844
	43.68	6.9891	7.3418	-0.3527	43.68	125.812	111.805	14.0066	43.68	232.626	233.347	-0.7207
	43.7	6.9965	7.293	-0.2965	43.7	112.952	111.801	1.1511	43.7	249.748	233.313	16.4356
	43.72	7.0207	7.2443	-0.2236	43.72	119.33	111.797	7.5329	43.72	243.432	233.279	10.1529
	43.74	7.0579	7.1956	-0.1377	43.74	119.008	111.793	7.2159	43.74	228.807	233.245	-4.438
	43.76	7.1043	7.1469	-0.0426	43.76	114.835	111.788	3.0469	43.76	246.022	233.211	12.8116
	43.78	7.1561	7.1321	0.024	43.78	119.744	111.784	7.9603	43.78	268.736	233.177	35.5596
	43.8	7.2103	7.1173	0.093	43.8	110.546	111.78	-1.2336	43.8	262.546	233.143	29.4031
	43.82	7.2643	7.1026	0.1617	43.82	115.027	111.775	3.2514	43.82	250.811	233.109	17.7021
	43.84	7.3161	7.0878	0.2283	43.84	101.833	111.771	-9.9379	43.84	261.219	233.075	28.1437
	43.86	7.3646	7.073	0.2916	43.86	110.85	111.767	-0.9162	43.86	230.299	233.041	-2.7418
	43.88	7.4091	7.0582	0.3509	43.88	115.887	111.762	4.1246	43.88	217.484	233.007	-15.5228
	43.9	7.4492	7.0435	0.4057	43.9	118.187	111.758	6.4291	43.9	232.561	232.973	-0.4121
	43.92	7.4848	7.0287	0.4561	43.92	120.71	111.754	8.9566	43.92	250.782	232.939	17.8433
	43.94	7.5157	7.0139	0.5018	43.94	124.612	111.749	12.863	43.94	248.776	232.905	15.8707
	43.96	7.5415	6.9991	0.5424	43.96	101.754	111.745	-9.9908	43.96	228.367	232.871	-4.5044
	43.98	7.5618	6.9844	0.5774	43.98	102.711	111.74	-9.0291	43.98	208.554	232.837	-24.2835
	44	7.5757	6.9696	0.6061	44	113.593	111.736	1.8573	44	219.186	232.803	-13.6165
	44.02	7.5822	6.9548	0.6274	44.02	115.228	111.732	3.4968	44.02	256.408	232.769	23.6393
	44.04	7.5802	6.9401	0.6401	44.04	113.432	111.727	1.705	44.04	234.643	232.735	1.908
	44.06	7.5686	6.9253	0.6433	44.06	121.758	111.723	10.0357	44.06	218.038	232.701	-14.6632
	44.08	7.5467	6.9105	0.6362	44.08	108.638	111.718	-3.0803	44.08	237.022	232.667	4.3547
	44.1	7.5143	6.8957	0.6186	44.1	100.896	111.714	-10.8181	44.1	209.167	232.633	-23.4658
	44.12	7.4715	6.881	0.5905	44.12	109.164	111.71	-2.5453	44.12	220.329	232.599	-12.2702
	44.14	7.4197	6.8662	0.5535	44.14	116.918	111.705	5.2128	44.14	227.382	232.565	-5.1832
	44.16	7.3607	6.8514	0.5093	44.16	112.854	111.701	1.153	44.16	243.439	232.531	10.9082
	44.18	7.297	6.8366	0.4604	44.18	107.65	111.696	-4.0464	44.18	219.899	232.497	-12.5974
	44.2	7.232	6.8219	0.4101	44.2	117.588	111.692	5.8959	44.2	261.881	232.463	29.4178
	44.22	7.1693	6.8071	0.3622	44.22	119	111.687	7.3126	44.22	217.901	232.429	-14.5274
	44.24	7.1125	6.7923	0.3202	44.24	109.931	111.683	-1.7522	44.24	230.138	232.395	-2.2563
	44.26	7.0653	6.7776	0.2877	44.26	114.515	111.678	2.8368	44.26	246.708	232.361	14.3469
	44.28	7.0308	6.7628	0.268	44.28	123.384	111.674	11.7097	44.28	251.726	232.327	19.3995
	44.3	7.0112	6.748	0.2632	44.3	107.011	111.67	-4.6583	44.3	231.236	232.292	-1.0565
	44.32	7.0079	6.7064	0.3015	44.32	119.386	111.665	7.7205	44.32	252.947	232.258	20.6883
	44.34	7.021	6.6647	0.3563	44.34	103.537	111.661	-8.1237	44.34	221.074	232.224	-11.1506
	44.36	7.0495	6.6231	0.4264	44.36	111.826	111.656	0.1703	44.36	247.46	232.19	15.2696
	44.38	7.0913	6.5814	0.5099	44.38	134.839	111.652	23.1876	44.38	253.958	232.156	21.8018
	44.4	7.1429	6.5398	0.6031	44.4	107.984	111.647	-3.6631	44.4	233.756	232.122	1.6333
	44.42	7.2004	6.4982	0.7022	44.42	105.37	111.643	-6.2728	44.42	188.634	232.088	-43.4541
	44.44	7.259	6.4565	0.8025	44.44	126.09	111.638	14.4515	44.44	223.402	232.054	-8.6524
	44.46	7.3136	6.4149	0.8987	44.46	128.493	111.634	16.8598	44.46	205.097	232.02	-26.9225
	44.48	7.3593	6.3732	0.9861	44.48	116.945	111.629	5.3164	44.48	231.744	231.986	-0.2416
	44.5	7.3914	6.3316	1.0598	44.5	115.866	111.625	4.2418	44.5	260.263	231.952	28.311
	44.52	7.406	6.2899	1.1161	44.52	112.813	111.62	1.1932	44.52	233.785	231.918	1.8671
	44.54	7.3999	6.2483	1.1516	44.54	98.8172	111.615	-12.7983	44.54	209.828	231.884	-22.0555
	44.56	7.3711	6.2067	1.1644	44.56	100.319	111.611	-11.2923	44.56	225.304	231.85	-6.5461
	44.58	7.3188	6.165	1.1538	44.58	127.376	111.606	15.7695	44.58	201.768	231.816	-30.0476
	44.6	7.2434	6.1234	1.12	44.6	113.589	111.602	1.9867	44.6	200.77	231.781	-31.0116
	44.62	7.1467	6.0817	1.065	44.62	104.844	111.597	-6.7536	44.62	208.25	231.747	-23.4977
	44.64	7.0316	6.0401	0.9915	44.64	110.306	111.593	-1.287	44.64	225.364	231.713	-6.3493
	44.66	6.9022	5.9984	0.9038	44.66	110.513	111.588	-1.0751	44.66	239.044	231.679	7.3646
	44.68	6.7633	5.9568	0.8065	44.68	102.645	111.584	-8.9386	44.68	217.905	231.645	-13.74
	44.7	6.6207	5.9152	0.7055	44.7	101.38	111.579	-10.1994	44.7	237.898	231.611	6.2871
	44.72	6.4802	5.8735	0.6067	44.72	103	111.575	-8.5745	44.72	243.979	231.577	12.402
	44.74	6.348	5.8319	0.5161	44.74	104.501	111.57	-7.0691	44.74	237.715	231.543	6.1724
	44.76	6.2298	5.7902	0.4396	44.76	115.214	111.565	3.6489	44.76	233.572	231.509	2.0629
	44.78	6.131	5.7486	0.3824	44.78	127.742	111.561	16.1812	44.78	205.17	231.475	-26.3045
	44.8	6.0562	5.7069	0.3493	44.8	110.246	111.556	-1.31	44.8	227.497	231.44	-3.9431
	44.82	6.009	5.6653	0.3437	44.82	111.163	111.551	-0.3882	44.82	227.582	231.406	-3.8248
	44.84	5.9917	5.6237	0.368	44.84	119.448	111.547	7.9014	44.84	234.759	231.372	3.3868
	44.86	6.0053	5.665	0.3403	44.86	113.389	111.542	1.8466	44.86	230.472	231.338	-0.8662
	44.88	6.0494	5.7064	0.343	44.88	105.005	111.538	-6.5326	44.88	198.995	231.304	-32.309
	44.9	6.1222	5.7478	0.3744	44.9	107.934	111.533	-3.5993	44.9	208.891	231.27	-22.3787
	44.92	6.2209	5.7892	0.4317	44.92	101.601	111.528	-9.9275	44.92	240.798	231.236	9.5626
	44.94	6.3413	5.8306	0.5107	44.94	105.313	111.524	-6.2106	44.94	238.098	231.202	6.8959
	44.96	6.4785	5.8719	0.6066	44.96	105.147	111.519	-6.3717	44.96	253.301	231.167	22.1331
	44.98	6.627	5.9133	0.7137	44.98	108.104	111.514	-3.4103	44.98	244.036	231.133	12.9026
	45	6.781	5.9547	0.8263	45	108.24	111.51	-3.2694	45	229.251	231.099	-1.8479
	45.02	6.9347	5.9961	0.9386	45.02	114.68	111.505	3.1755	45.02	226.454	231.065	-4.6116
	45.04	7.0824	6.0375	1.0449	45.04	108.208	111.5	-3.2926	45.04	225.596	231.031	-5.4354
	45.06	7.2192	6.0788	1.1404	45.06	107.29	111.496	-4.206	45.06	226.355	230.997	-4.6417
	45.08	7.3406	6.1202	1.2204	45.08	110.73	111.491	-0.7614	45.08	221.459	230.963	-9.5038
	45.1	7.443	6.1616	1.2814	45.1	105.514	111.486	-5.9726	45.1	204.926	230.929	-26.0024
	45.12	7.5237	6.203	1.3207	45.12	102.344	111.481	-9.1372	45.12	231.913	230.894	1.0187
	45.14	7.5808	6.2444	1.3364	45.14	105.842	111.477	-5.6352	45.14	251.01	230.86	20.1497
	45.16	7.6135	6.2857	1.3278	45.16	109.418	111.472	-2.0539	45.16	213.781	230.826	-17.0447
	45.18	7.6216	6.3271	1.2945	45.18	111	111.467	-0.4673	45.18	221.88	230.792	-8.9122
	45.2	7.6058	6.3685	1.2373	45.2	105.032	111.463	-6.4301	45.2	220.032	230.758	-10.7255
	45.22	7.5673	6.4099	1.1574	45.22	98.4904	111.458	-12.9675	45.22	230.307	230.724	-0.4169
	45.24	7.5081	6.4512	1.0569	45.24	106.872	111.453	-4.581	45.24	225.124	230.69	-5.5653
	45.26	7.4305	6.4926	0.9379	45.26	113.932	111.448	2.4832	45.26	223.094	230.655	-7.5614
	45.28	7.3372	6.534	0.8032	45.28	100.977	111.444	-10.4664	45.28	227.07	230.621	-3.5512
	45.3	7.2314	6.5754	0.656	45.3	91	111.439	-20.4388	45.3	222.47	230.587	-8.117
	45.32	7.1163	6.6168	0.4995	45.32	98.4242	111.434	-13.0099	45.32	220.289	230.553	-10.264
	45.34	6.9952	6.6581	0.3371	45.34	109.834	111.429	-1.5954	45.34	201.999	230.519	-28.5203
	45.36	6.8718	6.6995	0.1723	45.36	117.574	111.424	6.1496	45.36	194.383	230.485	-36.102
	45.38	6.7495	6.7409	0.0086	45.38	134.592	111.42	23.172	45.38	215.456	230.451	-14.9951
	45.4	6.6316	6.7158	-0.0842	45.4	124.151	111.415	12.7359	45.4	232.962	230.417	2.5458
	45.42	6.5211	6.6908	-0.1697	45.42	109.47	111.41	-1.9404	45.42	208.166	230.382	-22.2162
	45.44	6.4208	6.6657	-0.2449	45.44	111.224	111.405	-0.1809	45.44	215.216	230.348	-15.1323
	45.46	6.3328	6.6406	-0.3078	45.46	116.286	111.4	4.8854	45.46	221.428	230.314	-8.8859
	45.48	6.2587	6.6156	-0.3569	45.48	112.644	111.396	1.2484	45.48	211.305	230.28	-18.9747
	45.5	6.1994	6.5905	-0.3911	45.5	106.591	111.391	-4.7998	45.5	235.271	230.246	5.0255
	45.52	6.1551	6.5654	-0.4103	45.52	107.776	111.386	-3.6098	45.52	231.342	230.212	1.1304
	45.54	6.1254	6.5403	-0.4149	45.54	99.1106	111.381	-12.2706	45.54	218.349	230.178	-11.8286
	45.56	6.109	6.5153	-0.4063	45.56	110.811	111.376	-0.5654	45.56	207.376	230.143	-22.7675
	45.58	6.1041	6.4902	-0.3861	45.58	121.386	111.371	10.0144	45.58	199.614	230.109	-30.4951
	45.6	6.1086	6.4651	-0.3565	45.6	117.797	111.367	6.4303	45.6	224.758	230.075	-5.3169
	45.62	6.1198	6.4401	-0.3203	45.62	117.511	111.362	6.1494	45.62	255.156	230.041	25.1153
	45.64	6.1353	6.415	-0.2797	45.64	120.304	111.357	8.9467	45.64	231.285	230.007	1.2781
	45.66	6.1523	6.3899	-0.2376	45.66	115.539	111.352	4.1866	45.66	222	229.973	-7.9726
	45.68	6.1687	6.3649	-0.1962	45.68	106.868	111.347	-4.4795	45.68	209.32	229.938	-20.6181
	45.7	6.1824	6.3398	-0.1574	45.7	106.61	111.342	-4.7327	45.7	257.506	229.904	27.6015
	45.72	6.1921	6.3147	-0.1226	45.72	113.537	111.337	2.1992	45.72	253.659	229.87	23.7884
	45.74	6.197	6.2897	-0.0927	45.74	123.294	111.332	11.9613	45.74	225.119	229.836	-4.7172
	45.76	6.197	6.2646	-0.0676	45.76	115.742	111.328	4.414	45.76	238.517	229.802	8.7151
	45.78	6.1923	6.2395	-0.0472	45.78	107.168	111.323	-4.1545	45.78	245.416	229.768	15.6483
	45.8	6.1839	6.2144	-0.0305	45.8	107.733	111.318	-3.5852	45.8	251.198	229.733	21.4642
	45.82	6.1732	6.1894	-0.0162	45.82	125.572	111.313	14.2586	45.82	234.429	229.699	4.7292
	45.84	6.1617	6.1643	-0.0026	45.84	122.655	111.308	11.3469	45.84	228.436	229.665	-1.2287
	45.86	6.1513	6.1392	0.0121	45.86	117.484	111.303	6.1811	45.86	260.514	229.631	30.8832
	45.88	6.1439	6.1142	0.0297	45.88	119.746	111.298	8.4484	45.88	271.324	229.597	41.7269
	45.9	6.1411	6.0891	0.052	45.9	114.433	111.293	3.1403	45.9	238.6	229.563	9.0375
	45.92	6.1447	6.064	0.0807	45.92	117.76	111.288	6.4722	45.92	249.161	229.529	19.6325
	45.94	6.1559	6.0767	0.0792	45.94	108.476	111.283	-2.8069	45.94	196.667	229.494	-32.8272
	45.96	6.1758	6.0894	0.0864	45.96	97.3886	111.278	-13.8896	45.96	236.446	229.46	6.9853
	45.98	6.2053	6.1022	0.1031	45.98	113.609	111.273	2.3353	45.98	224.322	229.426	-5.1037
	46	6.2445	6.1149	0.1296	46	134.775	111.268	23.5065	46	245.764	229.392	16.372
	46.02	6.2936	6.1276	0.166	46.02	110.986	111.263	-0.2774	46.02	210.003	229.358	-19.3547
	46.04	6.3522	6.1403	0.2119	46.04	102.097	111.258	-9.1612	46.04	212.804	229.324	-16.5192
	46.06	6.4195	6.153	0.2665	46.06	109.157	111.253	-2.0963	46.06	268.849	229.29	39.5591
	46.08	6.4944	6.1657	0.3287	46.08	114.615	111.248	3.3671	46.08	225.538	229.255	-3.7169
	46.1	6.5753	6.1784	0.3969	46.1	105.863	111.243	-5.3802	46.1	213.391	229.221	-15.8304
	46.12	6.6604	6.1911	0.4693	46.12	120.676	111.238	9.4374	46.12	204.523	229.187	-24.6643
	46.14	6.7472	6.2038	0.5434	46.14	101.904	111.233	-9.3288	46.14	238.232	229.153	9.0788
	46.16	6.8332	6.2166	0.6166	46.16	111.334	111.228	0.1063	46.16	194.63	229.119	-34.4887
	46.18	6.9153	6.2293	0.686	46.18	94.2999	111.223	-16.9232	46.18	220.401	229.085	-8.684
	46.2	6.9903	6.242	0.7483	46.2	99.3575	111.218	-11.8606	46.2	205.551	229.05	-23.4995
	46.22	7.0551	6.2547	0.8004	46.22	117.004	111.213	5.7905	46.22	205.737	229.016	-23.2794
	46.24	7.1062	6.2674	0.8388	46.24	107.263	111.208	-3.9452	46.24	235.285	228.982	6.3026
	46.26	7.1409	6.2801	0.8608	46.26	91.6408	111.203	-19.5621	46.26	256.298	228.948	27.3503
	46.28	7.1564	6.2928	0.8636	46.28	101.807	111.198	-9.3905	46.28	248.635	228.914	19.7214
	46.3	7.151	6.3055	0.8455	46.3	108.606	111.193	-2.5863	46.3	206.255	228.88	-22.6243
	46.32	7.1233	6.3182	0.8051	46.32	117.651	111.188	6.4633	46.32	233.023	228.845	4.1775
	46.34	7.0734	6.3309	0.7425	46.34	104.984	111.183	-6.1989	46.34	222.38	228.811	-6.4311
	46.36	7.0022	6.3437	0.6585	46.36	112.157	111.177	0.98	46.36	232.421	228.777	3.6441
	46.38	6.9116	6.3564	0.5552	46.38	103.426	111.172	-7.7463	46.38	235.338	228.743	6.5947
	46.4	6.805	6.3691	0.4359	46.4	85.1763	111.167	-25.9909	46.4	232.942	228.709	4.2332
	46.42	6.6866	6.3818	0.3048	46.42	92.9609	111.162	-18.2012	46.42	206.039	228.675	-22.6357
	46.44	6.5614	6.3945	0.1669	46.44	106.819	111.157	-4.3379	46.44	190.362	228.641	-38.2787
	46.46	6.4352	6.4072	0.028	46.46	111.183	111.152	0.0317	46.46	187.076	228.607	-41.5304
	46.48	6.3138	6.3689	-0.0551	46.48	107.009	111.147	-4.1379	46.48	217.947	228.572	-10.6252
	46.5	6.2031	6.3305	-0.1274	46.5	104.077	111.141	-7.0642	46.5	237.317	228.538	8.7785
	46.52	6.1086	6.2922	-0.1836	46.52	109.618	111.136	-1.5183	46.52	221.272	228.504	-7.2324
	46.54	6.0347	6.2538	-0.2191	46.54	113.571	111.131	2.4396	46.54	238.786	228.47	10.3165
	46.56	5.985	6.2154	-0.2304	46.56	110.325	111.126	-0.801	46.56	232	228.436	3.5641
	46.58	5.9614	6.1771	-0.2157	46.58	93.6919	111.121	-17.429	46.58	223.697	228.402	-4.7046
	46.6	5.9641	6.1387	-0.1746	46.6	103.24	111.116	-7.8759	46.6	210.149	228.368	-18.2181
	46.62	5.9919	6.1004	-0.1085	46.62	112.442	111.111	1.3312	46.62	205.107	228.333	-23.2268
	46.64	6.0418	6.062	-0.0202	46.64	95.7258	111.105	-15.3795	46.64	206.845	228.299	-21.4538
	46.66	6.1092	6.0237	0.0855	46.66	82.0242	111.1	-29.0759	46.66	222.145	228.265	-6.1197
	46.68	6.1884	5.9853	0.2031	46.68	84.7043	111.095	-26.3906	46.68	199.111	228.231	-29.1205
	46.7	6.2729	5.947	0.3259	46.7	94.679	111.09	-16.4107	46.7	212.988	228.197	-15.2095
	46.72	6.3557	5.9086	0.4471	46.72	96.568	111.084	-14.5164	46.72	238.544	228.163	10.3808
	46.74	6.43	5.8703	0.5597	46.74	99.9991	111.079	-11.0801	46.74	255.329	228.129	27.2
	46.76	6.4894	5.8319	0.6575	46.76	108.653	111.074	-2.4208	46.76	262.821	228.095	34.7262
	46.78	6.5288	5.7936	0.7352	46.78	113	111.069	1.9313	46.78	230.621	228.06	2.5605
	46.8	6.5441	5.7552	0.7889	46.8	111.556	111.064	0.4928	46.8	224.812	228.026	-3.2138
	46.82	6.5332	5.7169	0.8163	46.82	114.936	111.058	3.8773	46.82	247.768	227.992	19.7755
	46.84	6.4956	5.6785	0.8171	46.84	122.529	111.053	11.4763	46.84	236.661	227.958	8.7028
	46.86	6.4328	5.6402	0.7926	46.86	121.891	111.048	10.8434	46.86	211.109	227.924	-16.8151
	46.88	6.3478	5.6018	0.746	46.88	110.513	111.042	-0.5295	46.88	209.756	227.89	-18.1335
	46.9	6.2453	5.5635	0.6818	46.9	100.829	111.037	-10.2081	46.9	223.368	227.856	-4.488
	46.92	6.131	5.5251	0.6059	46.92	95.6697	111.032	-15.3621	46.92	221.349	227.822	-6.473
	46.94	6.0113	5.4867	0.5246	46.94	106.049	111.026	-4.9776	46.94	212.539	227.788	-15.2489
	46.96	5.893	5.4484	0.4446	46.96	110.783	111.021	-0.238	46.96	209.044	227.754	-18.7092
	46.98	5.7827	5.41	0.3727	46.98	117.063	111.016	6.0471	46.98	222.942	227.719	-4.7773
	47	5.6864	5.3717	0.3147	47	121.583	111.011	10.5724	47	216.664	227.685	-11.021
	47.02	5.6093	5.3812	0.2281	47.02	115.684	111.005	4.6789	47.02	216.331	227.651	-11.3204
	47.04	5.5552	5.3906	0.1646	47.04	107.969	111	-3.0306	47.04	227.773	227.617	0.1559
	47.06	5.5266	5.4001	0.1265	47.06	98.5886	110.995	-12.406	47.06	242.823	227.583	15.2398
	47.08	5.5246	5.4096	0.115	47.08	101.534	110.989	-9.4548	47.08	212.101	227.549	-15.4484
	47.1	5.5485	5.419	0.1295	47.1	106.332	110.984	-4.6524	47.1	219.961	227.515	-7.5538
	47.12	5.5965	5.4285	0.168	47.12	103.61	110.978	-7.3687	47.12	220.439	227.481	-7.0415
	47.14	5.6653	5.438	0.2273	47.14	104.761	110.973	-6.2117	47.14	236.091	227.447	8.6442
	47.16	5.7506	5.4474	0.3032	47.16	106.703	110.968	-4.2652	47.16	210.868	227.412	-16.5444
	47.18	5.8475	5.4569	0.3906	47.18	97.7058	110.962	-13.2566	47.18	226.027	227.379	-1.3512
	47.2	5.9503	5.4664	0.4839	47.2	107.09	110.957	-3.8668	47.2	239.454	227.344	12.1101
	47.22	6.0536	5.4758	0.5778	47.22	106.823	110.952	-4.1283	47.22	237.042	227.31	9.7316
	47.24	6.1516	5.4853	0.6663	47.24	101.241	110.946	-9.7054	47.24	219.46	227.276	-7.8166
	47.26	6.2394	5.4948	0.7446	47.26	116.811	110.941	5.8702	47.26	210.944	227.242	-16.2987
	47.28	6.3126	5.5042	0.8084	47.28	109.577	110.935	-1.3583	47.28	186.707	227.208	-40.5011
	47.3	6.3679	5.5137	0.8542	47.3	107.578	110.93	-3.3524	47.3	191.042	227.174	-36.1317
	47.32	6.4029	5.5232	0.8797	47.32	108	110.924	-2.9245	47.32	192.398	227.14	-34.742
	47.34	6.4167	5.5326	0.8841	47.34	103.12	110.919	-7.7991	47.34	201.76	227.106	-25.3459
	47.36	6.4096	5.5421	0.8675	47.36	111.082	110.914	0.1683	47.36	200.697	227.072	-26.3743
	47.38	6.3832	5.5516	0.8316	47.38	113.838	110.908	2.9298	47.38	208.379	227.038	-18.6585
	47.4	6.3399	5.561	0.7789	47.4	119.101	110.903	8.1987	47.4	211.701	227.004	-15.3032
	47.42	6.2835	5.5705	0.713	47.42	103.612	110.897	-7.2853	47.42	196.475	226.97	-30.4952
	47.44	6.2181	5.58	0.6381	47.44	109.748	110.892	-1.1434	47.44	221.994	226.936	-4.9411
	47.46	6.1482	5.5894	0.5588	47.46	107.451	110.886	-3.4348	47.46	236.645	226.902	9.7439
	47.48	6.0784	5.5989	0.4795	47.48	100.704	110.881	-10.1768	47.48	227.207	226.868	0.3394
	47.5	6.0128	5.6084	0.4044	47.5	112.764	110.875	1.8889	47.5	251.528	226.833	24.6949
	47.52	5.9552	5.6178	0.3374	47.52	100.14	110.87	-10.7302	47.52	194.862	226.799	-31.9371
	47.54	5.9082	5.6273	0.2809	47.54	117.727	110.864	6.8622	47.54	193.745	226.765	-33.0201
	47.56	5.8739	5.6782	0.1957	47.56	117.103	110.859	6.244	47.56	182.617	226.731	-44.1148
	47.58	5.853	5.7292	0.1238	47.58	111.234	110.853	0.3812	47.58	222.359	226.697	-4.3384
	47.6	5.8457	5.7801	0.0656	47.6	102.241	110.848	-8.6067	47.6	231.786	226.663	5.1225
	47.62	5.8511	5.831	0.0201	47.62	108.899	110.842	-1.9434	47.62	216.232	226.629	-10.3977
	47.64	5.8679	5.8819	-0.014	47.64	99.0218	110.837	-11.8148	47.64	237.952	226.595	11.3569
	47.66	5.8948	5.9329	-0.0381	47.66	109.949	110.831	-0.8816	47.66	265.372	226.561	38.8112
	47.68	5.93	5.9838	-0.0538	47.68	105.067	110.826	-5.7582	47.68	204.718	226.527	-21.8097
	47.7	5.9723	6.0347	-0.0624	47.7	107.688	110.82	-3.1324	47.7	235.306	226.493	8.8124
	47.72	6.0207	6.0857	-0.065	47.72	99	110.814	-11.8143	47.72	216	226.459	-10.4592
	47.74	6.0745	6.1366	-0.0621	47.74	98.5254	110.809	-12.2833	47.74	216.119	226.425	-10.3066
	47.76	6.1336	6.1875	-0.0539	47.76	92.0743	110.803	-18.7288	47.76	219.432	226.391	-6.9587
	47.78	6.1979	6.2384	-0.0405	47.78	105.748	110.797	-5.0493	47.78	235.818	226.357	9.461
	47.8	6.2675	6.2894	-0.0219	47.8	103.096	110.792	-7.6957	47.8	210.845	226.323	-15.4777
	47.82	6.3422	6.3403	0.0019	47.82	106.387	110.786	-4.3989	47.82	199.566	226.289	-26.7232
	47.84	6.4212	6.3912	0.03	47.84	124.913	110.781	14.1319	47.84	198.9	226.255	-27.3555
	47.86	6.5031	6.4422	0.0609	47.86	114.071	110.775	3.2963	47.86	218.935	226.221	-7.2861
	47.88	6.5857	6.4931	0.0926	47.88	97.4721	110.769	-13.2973	47.88	216.653	226.187	-9.5339
	47.9	6.6658	6.544	0.1218	47.9	111.685	110.764	0.9208	47.9	238.953	226.153	12.7999
	47.92	6.7397	6.5949	0.1448	47.92	108.64	110.758	-2.1182	47.92	215.4	226.119	-10.7189
	47.94	6.8028	6.6459	0.1569	47.94	100.177	110.752	-10.5757	47.94	231.271	226.085	5.1855
	47.96	6.8508	6.6968	0.154	47.96	92.5838	110.747	-18.163	47.96	220.215	226.051	-5.8358
	47.98	6.8793	6.7477	0.1316	47.98	95.4138	110.741	-15.3273	47.98	202.07	226.017	-23.9471
	48	6.8848	6.7987	0.0861	48	98.7537	110.736	-11.9818	48	244.162	225.983	18.1792
	48.02	6.865	6.8496	0.0154	48.02	106.621	110.73	-4.1092	48.02	206.167	225.949	-19.7821
	48.04	6.8192	6.9005	-0.0813	48.04	112	110.724	1.2759	48.04	221.463	225.915	-4.4525
	48.06	6.7481	6.9514	-0.2033	48.06	108.671	110.718	-2.0479	48.06	226.512	225.881	0.6308
	48.08	6.6549	7.0024	-0.3475	48.08	99.2684	110.713	-11.4443	48.08	236.589	225.847	10.7417
	48.1	6.544	6.9762	-0.4322	48.1	103.649	110.707	-7.0577	48.1	254.386	225.814	28.5723
	48.12	6.4216	6.9501	-0.5285	48.12	115.93	110.701	5.2289	48.12	240.586	225.78	14.8064
	48.14	6.2948	6.9239	-0.6291	48.14	118.42	110.695	7.7249	48.14	229.788	225.746	4.042
	48.16	6.1714	6.8978	-0.7264	48.16	109.906	110.69	-0.784	48.16	201.365	225.712	-24.3469
	48.18	6.0591	6.8716	-0.8125	48.18	112.68	110.684	1.9964	48.18	209.237	225.678	-16.4403
	48.2	5.9646	6.8455	-0.8809	48.2	107.947	110.678	-2.7314	48.2	226.631	225.644	0.9874
	48.22	5.8936	6.8194	-0.9258	48.22	99.7459	110.672	-10.9266	48.22	213.365	225.61	-12.2451
	48.24	5.8501	6.7932	-0.9431	48.24	90.166	110.667	-20.5007	48.24	202.07	225.576	-23.5062
	48.26	5.8361	6.7671	-0.931	48.26	93.8239	110.661	-16.837	48.26	226.615	225.542	1.073
	48.28	5.8512	6.7409	-0.8897	48.28	105.391	110.655	-5.2637	48.28	214.253	225.508	-11.2549
	48.3	5.8934	6.7148	-0.8214	48.3	104.789	110.649	-5.8604	48.3	197.067	225.474	-28.4074
	48.32	5.9586	6.6886	-0.73	48.32	99.256	110.644	-11.3875	48.32	230.848	225.44	5.4076
	48.34	6.0412	6.6625	-0.6213	48.34	102.994	110.638	-7.6433	48.34	234.275	225.406	8.8691
	48.36	6.135	6.6363	-0.5013	48.36	112.356	110.632	1.7245	48.36	237.495	225.373	12.1222
	48.38	6.233	6.6102	-0.3772	48.38	110.359	110.626	-0.2674	48.38	201.319	225.339	-24.0199
	48.4	6.3286	6.584	-0.2554	48.4	101.3	110.62	-9.32	48.4	179.487	225.305	-45.8175
	48.42	6.4156	6.5579	-0.1423	48.42	97.595	110.614	-13.0194	48.42	192.055	225.271	-33.2157
	48.44	6.4889	6.5318	-0.0429	48.44	106.51	110.609	-4.0984	48.44	202.245	225.237	-22.9921
	48.46	6.5448	6.5056	0.0392	48.46	113.531	110.603	2.9288	48.46	205.063	225.203	-20.14
	48.48	6.5808	6.4795	0.1013	48.48	118.942	110.597	8.3455	48.48	220	225.169	-5.1691
	48.5	6.596	6.4533	0.1427	48.5	104.359	110.591	-6.2318	48.5	209.466	225.135	-15.6692
	48.52	6.5909	6.4272	0.1637	48.52	98.39	110.585	-12.1951	48.52	195.688	225.101	-29.4134
	48.54	6.5671	6.401	0.1661	48.54	102.449	110.579	-8.1305	48.54	216.257	225.067	-8.8104
	48.56	6.5271	6.3749	0.1522	48.56	92.9824	110.573	-17.5909	48.56	214.583	225.034	-10.4503
	48.58	6.4743	6.3487	0.1256	48.58	87.7277	110.567	-22.8398	48.58	216.429	225	-8.5711
	48.6	6.4122	6.3226	0.0896	48.6	94.2938	110.561	-16.2677	48.6	219.412	224.966	-5.5534
	48.62	6.3444	6.2964	0.048	48.62	101.002	110.556	-9.5531	48.62	204.794	224.932	-20.1381
	48.64	6.2745	6.2425	0.032	48.64	106.677	110.55	-3.8729	48.64	206.128	224.898	-18.7702
	48.66	6.2056	6.1886	0.017	48.66	103.999	110.544	-6.5446	48.66	208.75	224.864	-16.1146
	48.68	6.1402	6.1346	0.0056	48.68	105.462	110.538	-5.076	48.68	191.428	224.831	-33.4028
	48.7	6.0804	6.0807	-0.0003	48.7	109.949	110.532	-0.5828	48.7	182	224.797	-42.7967
	48.72	6.0275	6.0267	0.0008	48.72	111.662	110.526	1.1361	48.72	185.972	224.763	-38.7909
	48.74	5.9822	5.9728	0.0094	48.74	94.4684	110.52	-16.0516	48.74	210.926	224.729	-13.803
	48.76	5.9444	5.9188	0.0256	48.76	94.9257	110.514	-15.5883	48.76	200.029	224.695	-24.6661
	48.78	5.9138	5.8649	0.0489	48.78	86.42	110.508	-24.088	48.78	240.32	224.661	15.6588
	48.8	5.8892	5.8109	0.0783	48.8	85.9783	110.502	-24.5238	48.8	222.173	224.628	-2.4543
	48.82	5.8694	5.757	0.1124	48.82	108.981	110.496	-1.5149	48.82	213.235	224.594	-11.3589
	48.84	5.8525	5.7031	0.1494	48.84	108.171	110.49	-2.3196	48.84	216	224.56	-8.56
	48.86	5.8367	5.6491	0.1876	48.86	102.756	110.484	-7.7284	48.86	216	224.526	-8.5262
	48.88	5.8199	5.5952	0.2247	48.88	117.968	110.478	7.4902	48.88	247.936	224.492	23.4439
	48.9	5.8002	5.5412	0.259	48.9	111.41	110.472	0.9377	48.9	248.728	224.459	24.2691
	48.92	5.7757	5.4873	0.2884	48.92	108.785	110.466	-1.681	48.92	187.911	224.425	-36.5139
	48.94	5.7447	5.4333	0.3114	48.94	103.419	110.46	-7.0409	48.94	191.135	224.391	-33.2561
	48.96	5.706	5.3794	0.3266	48.96	114.953	111.466	3.4877	48.96	199.238	224.357	-25.1189
	48.98	5.6585	5.3254	0.3331	48.98	104.028	111.466	-7.4376	48.98	188.494	224.323	-35.8299
	49	5.6018	5.2715	0.3303	49	104.337	111.465	-7.1287	49	180.995	224.29	-43.2948
	49.02	5.5361	5.2176	0.3185	49.02	106.693	111.465	-4.7723	49.02	185.079	224.256	-39.177
	49.04	5.462	5.1636	0.2984	49.04	124.176	111.465	12.7104	49.04	192.87	224.222	-31.3519
	49.06	5.3806	5.1097	0.2709	49.06	114.805	111.465	3.3395	49.06	197.484	224.188	-26.7041
	49.08	5.2935	5.0557	0.2378	49.08	113	111.465	1.5346	49.08	213.901	224.155	-10.2538
	49.1	5.2028	5.0018	0.201	49.1	117.478	111.466	6.0129	49.1	212.417	224.121	-11.7036
	49.12	5.1109	4.9478	0.1631	49.12	118	111.973	6.0271	49.12	197.472	224.087	-26.6149
	49.14	5.0202	4.8939	0.1263	49.14	117.08	111.976	5.1036	49.14	260.42	224.054	36.3662
	49.16	4.9333	4.8399	0.0934	49.16	124.461	111.979	12.4812	49.16	239.888	224.02	15.868
	49.18	4.8526	4.8235	0.0291	49.18	126.89	111.983	14.9071	49.18	188.866	223.986	-35.1198
	49.2	4.7804	4.8071	-0.0267	49.2	105.942	111.986	-6.0441	49.2	201.315	223.952	-22.6374
	49.22	4.7185	4.7907	-0.0722	49.22	116.634	111.99	4.6442	49.22	184.549	223.919	-39.3692
	49.24	4.6682	4.7743	-0.1061	49.24	109.146	111.993	-2.8473	49.24	201.672	223.885	-22.2129
	49.26	4.6302	4.7579	-0.1277	49.26	104.03	111.997	-7.9672	49.26	200.012	223.851	-23.8394
	49.28	4.6046	4.7415	-0.1369	49.28	113.943	112.001	1.9421	49.28	213.949	223.817	-9.8685
	49.3	4.5908	4.7251	-0.1343	49.3	105.093	112.004	-6.9109	49.3	206.187	223.784	-17.597
	49.32	4.5877	4.7087	-0.121	49.32	110	112.008	-2.0082	49.32	214.637	223.75	-9.1131
	49.34	4.5935	4.6923	-0.0988	49.34	109.481	112.012	-2.5315	49.34	171.74	223.716	-51.9761
	49.36	4.6062	4.6759	-0.0697	49.36	98.7225	112.016	-13.2937	49.36	167.445	223.683	-56.2377
	49.38	4.6233	4.6595	-0.0362	49.38	111.204	112.02	-0.8168	49.38	192.407	223.649	-31.2418
	49.4	4.6424	4.6431	-0.0007	49.4	114.24	112.025	2.2159	49.4	198.962	223.615	-24.6533
	49.42	4.6609	4.6267	0.0342	49.42	117.185	112.029	5.156	49.42	209.075	223.582	-14.5064
	49.44	4.6767	4.6103	0.0664	49.44	116.066	112.033	4.0331	49.44	199.791	223.548	-23.7576
	49.46	4.6879	4.5939	0.094	49.46	93.4585	112.038	-18.5794	49.46	198	223.514	-25.5144
	49.48	4.6934	4.5775	0.1159	49.48	111.741	112.042	-0.3011	49.48	199.553	223.481	-23.9283
	49.5	4.6924	4.5611	0.1313	49.5	110	112.047	-2.0471	49.5	213.967	223.447	-9.4803
	49.52	4.685	4.5447	0.1403	49.52	109.23	112.052	-2.8218	49.52	235.844	223.413	12.4309
	49.54	4.6716	4.5283	0.1433	49.54	103.005	112.057	-9.052	49.54	225.663	223.38	2.2829
	49.56	4.6534	4.5119	0.1415	49.56	96.2143	112.062	-15.8475	49.56	234.714	223.346	11.3681
	49.58	4.632	4.4955	0.1365	49.58	111.382	112.067	-0.6852	49.58	229.983	223.313	6.6709
	49.6	4.6092	4.4791	0.1301	49.6	112.797	112.072	0.7248	49.6	198.844	223.279	-24.4346
	49.62	4.587	4.4627	0.1243	49.62	110.276	112.077	-1.801	49.62	210	223.245	-13.2454
	49.64	4.5672	4.4463	0.1209	49.64	106.278	112.083	-5.805	49.64	214.1	223.212	-9.112
	49.66	4.5514	4.4299	0.1215	49.66	108.719	112.088	-3.3697	49.66	227.04	223.178	3.8615
	49.68	4.541	4.4135	0.1275	49.68	100.076	112.094	-12.0181	49.68	224	223.145	0.8554
	49.7	4.5367	4.3971	0.1396	49.7	126.911	112.1	14.8118	49.7	217.119	223.111	-5.9923
	49.72	4.5388	4.4231	0.1157	49.72	132.507	112.105	20.402	49.72	196.892	223.077	-26.1853
	49.74	4.5471	4.4491	0.098	49.74	119.636	112.111	7.525	49.74	204.992	223.044	-18.0517
	49.76	4.5608	4.4751	0.0857	49.76	101.588	112.117	-10.5298	49.76	234.412	223.01	11.4022
	49.78	4.5792	4.5011	0.0781	49.78	98.197	112.123	-13.9264	49.78	233.095	222.977	10.1183
	49.8	4.6008	4.5271	0.0737	49.8	101.369	112.13	-10.7605	49.8	232.351	222.943	9.4081
	49.82	4.6244	4.5531	0.0713	49.82	98.3385	112.136	-13.7976	49.82	245.077	222.91	22.1673
	49.84	4.6488	4.5791	0.0697	49.84	99	112.143	-13.1426	49.84	223.926	222.876	1.0499
	49.86	4.6728	4.6051	0.0677	49.86	104.083	112.149	-8.0663	49.86	243.822	222.843	20.9791
	49.88	4.6958	4.6328	0.063	49.88	112.625	112.156	0.4687	49.88	236.997	222.809	14.1882
	49.9	4.7172	4.6588	0.0584	49.9	107.348	112.163	-4.8147	49.9	238.978	222.775	16.2025
	49.92	4.7368	4.6848	0.052	49.92	96.8003	112.17	-15.3695	49.92	234.002	222.742	11.2597
	49.94	4.7549	4.7109	0.044	49.94	101.482	112.177	-10.6949	49.94	227.315	222.708	4.6065
	49.96	4.7718	4.7369	0.0349	49.96	113.302	112.184	1.1177	49.96	235.867	222.675	13.1919
	49.98	4.7882	4.7629	0.0253	49.98	110.126	112.192	-2.0652	49.98	217.495	222.641	-5.1465
	50	4.8045	4.7889	0.0156	50	112.593	112.199	0.3943	50	229.186	222.608	6.5787
	50.02	4.8215	4.815	0.0065	50.02	112.385	112.207	0.1787	50.02	224.156	222.574	1.5819
	50.04	4.8397	4.8419	-0.0022	50.04	105.579	112.215	-6.6358	50.04	210.843	222.541	-11.6984
	50.06	4.8594	4.8679	-0.0085	50.06	108.374	112.222	-3.8479	50.06	213.028	222.507	-9.4795
	50.08	4.8808	4.894	-0.0132	50.08	115.99	112.23	3.7597	50.08	198.046	222.474	-24.4278
	50.1	4.9038	4.92	-0.0162	50.1	118.489	112.239	6.2507	50.1	196.256	222.44	-26.1847
	50.12	4.9282	4.946	-0.0178	50.12	115.908	112.247	3.6612	50.12	204.862	222.407	-17.5447
	50.14	4.9538	4.9721	-0.0183	50.14	123.635	112.255	11.3791	50.14	195.577	222.374	-26.7965
	50.16	4.9801	4.9981	-0.018	50.16	123.787	112.264	11.5226	50.16	199.856	222.34	-22.4842
	50.18	5.0065	5.0242	-0.0177	50.18	106.923	112.273	-5.3502	50.18	209.12	222.307	-13.1869
	50.2	5.0329	5.0502	-0.0173	50.2	101.289	112.282	-10.9933	50.2	193.98	222.273	-28.2934
	50.22	5.0587	5.0763	-0.0176	50.22	98.9088	112.291	-13.3822	50.22	192.52	222.24	-29.7196
	50.24	5.084	5.1023	-0.0183	50.24	103.758	112.3	-8.5424	50.24	204.774	222.206	-17.4323
	50.26	5.1087	5.0974	0.0113	50.26	110.827	112.31	-1.4825	50.26	211.654	222.173	-10.5186
	50.28	5.1328	5.0924	0.0404	50.28	102.68	112.319	-9.6394	50.28	200.33	222.139	-21.8092
	50.3	5.1568	5.0874	0.0694	50.3	104.604	112.329	-7.7252	50.3	213.544	222.106	-8.562
	50.32	5.1809	5.0825	0.0984	50.32	92.8513	112.339	-19.4876	50.32	227.292	222.073	5.2192
	50.34	5.2055	5.0775	0.128	50.34	98.4814	112.349	-13.8676	50.34	221.417	222.039	-0.6218
	50.36	5.2309	5.0726	0.1583	50.36	110.023	112.359	-2.3359	50.36	211.294	222.006	-10.7114
	50.38	5.2573	5.0676	0.1897	50.38	108.586	112.37	-3.7839	50.38	220.291	221.972	-1.6813
	50.4	5.2846	5.0627	0.2219	50.4	97.268	112.38	-15.1123	50.4	221.829	221.939	-0.11
	50.42	5.3127	5.0577	0.255	50.42	97.2447	112.391	-15.1464	50.42	232.734	221.906	10.8283
	50.44	5.341	5.0527	0.2883	50.44	105.478	112.402	-6.9244	50.44	226.484	221.872	4.6117
	50.46	5.3687	5.0478	0.3209	50.46	100.68	112.413	-11.7336	50.46	219.072	221.839	-2.7672
	50.48	5.3947	5.0428	0.3519	50.48	98.7443	112.425	-13.6803	50.48	203.113	221.806	-18.6926
	50.5	5.4177	5.0379	0.3798	50.5	104.296	112.436	-8.1396	50.5	199.513	221.772	-22.259
	50.52	5.4364	5.0329	0.4035	50.52	112.921	112.448	0.4726	50.52	175.394	221.739	-46.3452
	50.54	5.4492	5.028	0.4212	50.54	124.375	112.46	11.9151	50.54	191.437	221.706	-30.2683
	50.56	5.455	5.023	0.432	50.56	102.4	112.472	-10.0717	50.56	218.632	221.672	-3.0402
	50.58	5.4527	5.0181	0.4346	50.58	98.4175	112.484	-14.0668	50.58	257.845	221.639	36.2063
	50.6	5.4415	5.0132	0.4283	50.6	111.272	112.497	-1.2247	50.6	230.002	221.606	8.3961
	50.62	5.4212	5.0082	0.413	50.62	103.204	112.51	-9.3053	50.62	210.374	221.572	-11.1986
	50.64	5.3922	5.0033	0.3889	50.64	101	112.523	-11.5226	50.64	201.258	221.539	-20.281
	50.66	5.3552	4.9983	0.3569	50.66	97.5798	112.536	-14.956	50.66	184.609	221.506	-36.8965
	50.68	5.3115	4.9934	0.3181	50.68	107.408	112.549	-5.1411	50.68	202.816	221.472	-18.6564
	50.7	5.2626	4.9885	0.2741	50.7	94.9258	112.563	-17.637	50.7	216.556	221.439	-4.8835
	50.72	5.2105	4.9835	0.227	50.72	103.703	112.577	-8.8735	50.72	228.703	221.406	7.2973
	50.74	5.1568	4.9786	0.1782	50.74	110.425	112.591	-2.1654	50.74	217.341	221.373	-4.032
	50.76	5.1033	4.9736	0.1297	50.76	100.918	112.605	-11.687	50.76	232.498	221.339	11.1582
	50.78	5.0512	4.9687	0.0825	50.78	108.359	112.62	-4.2602	50.78	222.854	221.306	1.5478
	50.8	5.0012	5.0085	-0.0073	50.8	123.117	112.635	10.4825	50.8	227.647	221.273	6.3739
	50.82	4.9535	5.0482	-0.0947	50.82	106.838	112.65	-5.8114	50.82	210.838	221.24	-10.4015
	50.84	4.9075	5.088	-0.1805	50.84	103.103	112.665	-9.5621	50.84	210	221.207	-11.2065
	50.86	4.8625	5.1277	-0.2652	50.86	102.022	112.68	-10.6585	50.86	194.351	221.173	-26.8217
	50.88	4.8171	5.1675	-0.3504	50.88	125.768	112.696	13.0717	50.88	194	221.14	-27.14
	50.9	4.7699	5.2072	-0.4373	50.9	117.987	112.712	5.2744	50.9	219.995	221.107	-1.1121
	50.92	4.7197	5.247	-0.5273	50.92	112.627	112.729	-0.1021	50.92	217.91	221.074	-3.1632
	50.94	4.6658	5.2868	-0.621	50.94	87.8094	112.745	-24.936	50.94	211.782	221.04	-9.2582
	50.96	4.6084	5.3265	-0.7181	50.96	81.7115	112.762	-31.0508	50.96	202.735	221.007	-18.2722
	50.98	4.5485	5.3663	-0.8178	50.98	100.296	112.779	-12.4838	50.98	172.207	220.974	-48.7667
	51	4.4881	5.4061	-0.918	51	123.359	112.797	10.5617	51	178.052	220.941	-42.8888
	51.02	4.4304	5.4458	-1.0154	51.02	113.236	112.815	0.4209	51.02	209.376	220.908	-11.532
	51.04	4.3794	5.4856	-1.1062	51.04	103.645	112.833	-9.1878	51.04	223.87	220.875	2.996
	51.06	4.3397	5.5254	-1.1857	51.06	99.899	112.851	-12.9522	51.06	205.637	220.841	-15.2044
	51.08	4.316	5.5651	-1.2491	51.08	100.247	112.87	-12.6233	51.08	235.28	220.808	14.472
	51.1	4.3128	5.6049	-1.2921	51.1	109.246	112.889	-3.6427	51.1	216.261	220.775	-4.5138
	51.12	4.3339	5.6447	-1.3108	51.12	105.103	112.908	-7.8048	51.12	233.931	220.742	13.1891
	51.14	4.3816	5.6845	-1.3029	51.14	109.897	112.928	-3.031	51.14	246	220.709	25.2912
	51.16	4.4567	5.7243	-1.2676	51.16	99.4627	112.948	-13.4851	51.16	245.675	220.676	24.9993
	51.18	4.5582	5.7641	-1.2059	51.18	109.448	112.968	-3.5206	51.18	238.056	220.643	17.4134
	51.2	4.683	5.8039	-1.1209	51.2	119.503	112.989	6.5143	51.2	215.988	220.609	-4.6215
	51.22	4.8261	5.8437	-1.0176	51.22	109.011	113.01	-3.9982	51.22	235.22	220.576	14.6432
	51.24	4.981	5.8834	-0.9024	51.24	96.5993	113.031	-16.4317	51.24	205.883	220.543	-14.6605
	51.26	5.1399	5.9232	-0.7833	51.26	106.64	113.053	-6.413	51.26	203.376	220.51	-17.1337
	51.28	5.2947	5.9631	-0.6684	51.28	92.4005	113.075	-20.6743	51.28	230.508	220.477	10.0305
	51.3	5.4372	6.0029	-0.5657	51.3	88.7238	113.097	-24.3734	51.3	250.541	220.444	30.0973
	51.32	5.5599	6.0427	-0.4828	51.32	103.522	113.12	-9.5982	51.32	232.697	220.411	12.2856
	51.34	5.6568	6.0361	-0.3793	51.34	109.371	113.143	-3.7717	51.34	232.339	220.378	11.961
	51.36	5.7239	6.0296	-0.3057	51.36	120.715	113.167	7.5477	51.36	201.71	220.345	-18.6345
	51.38	5.7593	6.0231	-0.2638	51.38	114.044	113.191	0.8528	51.38	216.596	220.312	-3.7163
	51.4	5.7636	6.0165	-0.2529	51.4	99.3798	113.215	-13.8353	51.4	217.38	220.279	-2.8991
	51.42	5.7397	6.01	-0.2703	51.42	105.093	113.24	-8.1467	51.42	217.935	220.246	-2.3113
	51.44	5.6929	6.0035	-0.3106	51.44	116.987	113.265	3.7223	51.44	209.95	220.213	-10.2626
	51.46	5.63	5.997	-0.367	51.46	105.795	113.291	-7.496	51.46	192.246	220.18	-27.9335
	51.48	5.559	5.9905	-0.4315	51.48	95.6407	113.317	-17.6762	51.48	193.22	220.147	-26.9263
	51.5	5.4885	5.9839	-0.4954	51.5	97.2297	113.343	-16.1137	51.5	202.243	220.114	-17.8711
	51.52	5.4271	5.9774	-0.5503	51.52	104.839	113.37	-8.5313	51.52	216.983	220.081	-3.0975
	51.54	5.3822	5.9709	-0.5887	51.54	108.227	113.398	-5.1713	51.54	180.641	220.048	-39.4069
	51.56	5.3601	5.9644	-0.6043	51.56	106.043	113.426	-7.3831	51.56	197.013	220.015	-23.0022
	51.58	5.3654	5.9579	-0.5925	51.58	111.104	113.454	-2.35	51.58	194.1	219.982	-25.8824
	51.6	5.4004	5.9515	-0.5511	51.6	119.197	113.483	5.7143	51.6	206.268	219.949	-13.6814
	51.62	5.4651	5.945	-0.4799	51.62	119.764	113.512	6.2518	51.62	212.908	219.916	-7.0078
	51.64	5.5577	5.9385	-0.3808	51.64	112	113.542	-1.5422	51.64	213.015	219.883	-6.8682
	51.66	5.6741	5.932	-0.2579	51.66	110.59	113.573	-2.9826	51.66	199.06	219.85	-20.7902
	51.68	5.8089	5.9256	-0.1167	51.68	105.141	113.604	-8.4621	51.68	206.682	219.817	-13.1357
	51.7	5.9556	5.9191	0.0365	51.7	109.408	113.635	-4.2266	51.7	220.946	219.784	1.1618
	51.72	6.1067	5.9126	0.1941	51.72	107.355	113.667	-6.3121	51.72	231.069	219.751	11.3177
	51.74	6.255	5.9062	0.3488	51.74	96.4808	113.7	-17.2188	51.74	214.193	219.719	-5.5253
	51.76	6.3936	5.8998	0.4938	51.76	88.5589	113.733	-25.1738	51.76	204.63	219.686	-15.0554
	51.78	6.5164	5.8933	0.6231	51.78	95.0514	113.766	-18.715	51.78	220.526	219.653	0.8729
	51.8	6.6182	5.8869	0.7313	51.8	103.776	113.801	-10.0251	51.8	221.551	219.62	1.9312
	51.82	6.6955	5.8805	0.815	51.82	120.189	113.836	6.3534	51.82	229.368	219.587	9.7811
	51.84	6.7463	5.874	0.8723	51.84	124.128	113.871	10.2569	51.84	213.61	219.554	-5.9438
	51.86	6.77	5.8676	0.9024	51.86	108.105	113.907	-5.8024	51.86	209.046	219.521	-10.4752
	51.88	6.7674	5.8612	0.9062	51.88	109.869	113.944	-4.0751	51.88	211.947	222.45	-10.5025
	51.9	6.7407	5.8548	0.8859	51.9	114.382	113.981	0.4009	51.9	215.411	222.447	-7.0362
	51.92	6.693	5.8484	0.8446	51.92	105.811	114.02	-8.2083	51.92	193.544	222.446	-28.9018
	51.94	6.6284	5.8421	0.7863	51.94	90.7248	114.058	-23.3336	51.94	197.266	222.445	-25.1787
	51.96	6.5511	5.8357	0.7154	51.96	90.236	114.098	-23.8619	51.96	223.708	222.444	1.2638
	51.98	6.4656	5.8293	0.6363	51.98	114.338	114.138	0.1997	51.98	213.33	222.444	-9.1146
	52	6.3764	5.823	0.5534	52	111.418	114.179	-2.761	52	232.522	222.445	10.0775
	52.02	6.2873	5.8166	0.4707	52.02	93.2462	114.221	-20.9744	52.02	214.196	223.918	-9.7228
	52.04	6.2018	5.8103	0.3915	52.04	95.037	114.263	-19.226	52.04	212.667	223.935	-11.2687
	52.06	6.1224	5.804	0.3184	52.06	111.604	114.306	-2.7022	52.06	230.888	223.953	6.935
	52.08	6.051	5.7976	0.2534	52.08	113.359	114.35	-0.9916	52.08	217.064	223.971	-6.9072
	52.1	5.9886	5.7913	0.1973	52.1	117.184	114.395	2.7893	52.1	199.632	223.991	-24.3592
	52.12	5.9354	5.785	0.1504	52.12	123.517	114.441	9.0769	52.12	192.988	224.011	-31.0226
	52.14	5.891	5.7788	0.1122	52.14	119.644	114.487	5.1567	52.14	213.425	224.032	-10.6066
	52.16	5.8547	5.7725	0.0822	52.16	111.78	114.534	-2.7541	52.16	247.99	224.054	23.9359
	52.18	5.8251	5.7662	0.0589	52.18	110	114.582	-4.5823	52.18	219.669	224.077	-4.4075
	52.2	5.8011	5.76	0.0411	52.2	107.594	114.631	-7.0376	52.2	227.646	224.101	3.5454
	52.22	5.7815	5.7537	0.0278	52.22	100.485	114.681	-14.1965	52.22	227.114	224.125	2.9881
	52.24	5.7652	5.7475	0.0177	52.24	114.707	114.732	-0.0249	52.24	202.853	224.151	-21.2987
	52.26	5.7519	5.7413	0.0106	52.26	118.839	114.784	4.055	52.26	219.814	224.178	-4.3643
	52.28	5.7413	5.7351	0.0062	52.28	116.446	114.837	1.6093	52.28	201.866	224.206	-22.3394
	52.3	5.7338	5.7289	0.0049	52.3	112.546	114.891	-2.345	52.3	198	224.235	-26.2347
	52.32	5.7303	5.7227	0.0076	52.32	113.752	114.945	-1.1936	52.32	199.752	224.265	-24.5128
	52.34	5.7318	5.7166	0.0152	52.34	114	115.001	-1.0013	52.34	205.329	224.296	-18.9665
	52.36	5.7395	5.7104	0.0291	52.36	105.896	115.058	-9.1626	52.36	189.791	224.328	-34.5365
	52.38	5.7547	5.7043	0.0504	52.38	90.3954	115.116	-24.7208	52.38	208.081	224.361	-16.2795
	52.4	5.7781	5.6982	0.0799	52.4	94.5505	115.175	-20.6249	52.4	222.951	224.395	-1.4441
	52.42	5.8105	5.723	0.0875	52.42	115.623	115.236	0.387	52.42	205.252	224.431	-19.1788
	52.44	5.8518	5.7477	0.1041	52.44	116.05	115.297	0.7532	52.44	188.805	224.468	-35.6629
	52.46	5.9014	5.7725	0.1289	52.46	96.7602	115.36	-18.5995	52.46	207.24	224.506	-17.2662
	52.48	5.958	5.7973	0.1607	52.48	109.64	115.424	-5.7836	52.48	241.126	224.545	16.5804
	52.5	6.0197	5.8221	0.1976	52.5	111.973	115.489	-3.5155	52.5	259.759	224.586	35.1724
	52.52	6.0843	5.847	0.2373	52.52	101.012	115.555	-14.5429	52.52	236.027	224.628	11.3984
	52.54	6.149	5.8718	0.2772	52.54	107.168	115.623	-8.455	52.54	217.978	224.672	-6.6941
	52.56	6.2113	5.8967	0.3146	52.56	121.859	115.692	6.1672	52.56	215.389	224.717	-9.3272
	52.58	6.2686	5.9216	0.347	52.58	116.537	115.762	0.7745	52.58	190.573	224.763	-34.1904
	52.6	6.3187	5.9466	0.3721	52.6	130.615	115.834	14.7812	52.6	205.808	224.811	-19.0031
	52.62	6.3602	5.9715	0.3887	52.62	122.94	115.907	7.0322	52.62	202.604	224.86	-22.2564
	52.64	6.3919	5.9965	0.3954	52.64	122.727	115.982	6.7446	52.64	210.837	224.911	-14.074
	52.66	6.4138	6.0215	0.3923	52.66	129.62	116.058	13.562	52.66	194.64	224.964	-30.3233
	52.68	6.4262	6.0466	0.3796	52.68	104.097	116.136	-12.039	52.68	187.199	225.018	-37.8189
	52.7	6.4301	6.0717	0.3584	52.7	105.548	116.216	-10.6679	52.7	254.877	225.074	29.803
	52.72	6.4269	6.0968	0.3301	52.72	108.903	116.297	-7.3937	52.72	262.488	225.131	37.3562
	52.74	6.4179	6.1219	0.296	52.74	101.537	116.38	-14.8429	52.74	260.364	225.191	35.1737
	52.76	6.4046	6.1471	0.2575	52.76	105.879	116.464	-10.5852	52.76	219.313	225.252	-5.9393
	52.78	6.388	6.1723	0.2157	52.78	111.318	116.55	-5.2327	52.78	193.588	225.315	-31.7272
	52.8	6.3686	6.1975	0.1711	52.8	111.46	116.638	-5.178	52.8	207.132	225.38	-18.2476
	52.82	6.3464	6.2228	0.1236	52.82	105.65	116.728	-11.0778	52.82	232	225.447	6.553
	52.84	6.3205	6.2481	0.0724	52.84	118.479	116.82	1.659	52.84	228.087	225.516	2.5705
	52.86	6.2897	6.2734	0.0163	52.86	139.544	116.914	22.6304	52.86	212.416	225.587	-13.1711
	52.88	6.2522	6.2988	-0.0466	52.88	133.78	117.01	16.7701	52.88	216.203	225.66	-9.4575
	52.9	6.2059	6.3243	-0.1184	52.9	131.837	117.107	14.7297	52.9	228.651	225.736	2.9158
	52.92	6.1488	6.3498	-0.201	52.92	122.858	117.207	5.6503	52.92	237.633	225.813	11.8198
	52.94	6.0792	6.3753	-0.2961	52.94	110.858	117.309	-6.4519	52.94	212.857	225.893	-13.0369
	52.96	5.9959	6.4213	-0.4254	52.96	119.305	117.414	1.8915	52.96	215.785	225.976	-10.1905
	52.98	5.8984	6.4674	-0.569	52.98	108.619	117.52	-8.9018	52.98	250.475	226.061	24.4142
	53	5.7876	6.5136	-0.726	53	107.058	117.629	-10.5717	53	213.059	226.148	-13.0888
	53.02	5.665	6.5598	-0.8948	53.02	126.145	117.741	8.4037	53.02	208.451	226.238	-17.7871
	53.04	5.5336	6.606	-1.0724	53.04	128.451	117.855	10.5958	53.04	224.835	226.331	-1.4959
	53.06	5.3973	6.6523	-1.255	53.06	119.359	117.971	1.388	53.06	239.395	226.426	12.9686
	53.08	5.2608	6.6987	-1.4379	53.08	114.403	118.09	-3.6875	53.08	221.314	226.524	-5.2109
	53.1	5.1299	6.7451	-1.6152	53.1	111.533	118.212	-6.6793	53.1	220.711	226.625	-5.9144
	53.12	5.0103	6.7917	-1.7814	53.12	109.404	118.337	-8.9329	53.12	223.471	226.73	-3.2582
	53.14	4.908	6.8382	-1.9302	53.14	120.256	118.464	1.7917	53.14	229.802	226.837	2.9648
	53.16	4.8289	6.8849	-2.056	53.16	98.9356	118.595	-19.6592	53.16	217.946	226.947	-9.001
	53.18	4.7781	6.9317	-2.1536	53.18	98.1192	118.728	-20.6091	53.18	205.381	227.061	-21.6799
	53.2	4.7598	6.9785	-2.2187	53.2	111.749	118.865	-7.1161	53.2	235.507	227.178	8.329
	53.22	4.777	7.0254	-2.2484	53.22	123.31	119.005	4.3056	53.22	252.011	227.299	24.7123
	53.24	4.8315	7.0724	-2.2409	53.24	131.283	119.148	12.1354	53.24	244.983	227.423	17.5603
	53.26	4.9234	7.1195	-2.1961	53.26	115.368	119.294	-3.9262	53.26	212.381	227.551	-15.1699
	53.28	5.0512	7.1667	-2.1155	53.28	123.123	119.445	3.6783	53.28	208.123	227.683	-19.5598
	53.3	5.212	7.214	-2.002	53.3	124.557	119.598	4.9589	53.3	210.514	227.818	-17.3038
	53.32	5.4011	7.2614	-1.8603	53.32	120.326	119.756	0.5705	53.32	186.219	227.958	-41.7388
	53.34	5.6129	7.309	-1.6961	53.34	120.44	119.917	0.5226	53.34	199.158	228.102	-28.9439
	53.36	5.8406	7.3566	-1.516	53.36	104.299	120.083	-15.7836	53.36	229.155	228.25	0.9042
	53.38	6.077	7.4044	-1.3274	53.38	105.916	120.252	-14.3357	53.38	212.889	228.403	-15.5138
	53.4	6.3147	7.4523	-1.1376	53.4	112.46	120.426	-7.9659	53.4	206.962	228.561	-21.5992
	53.42	6.5463	7.5004	-0.9541	53.42	116.971	120.604	-3.6326	53.42	227.942	228.723	-0.7805
	53.44	6.7655	7.5486	-0.7831	53.44	128.905	120.787	8.1187	53.44	226.965	228.89	-1.9249
	53.46	6.9669	7.5969	-0.63	53.46	135.577	120.974	14.6032	53.46	231.539	229.063	2.4766
	53.48	7.147	7.6454	-0.4984	53.48	136	121.166	14.8341	53.48	249.428	229.24	20.1879
	53.5	7.3036	7.7678	-0.4642	53.5	140.211	121.363	18.8479	53.5	225.922	229.423	-3.5014
	53.52	7.4368	7.8904	-0.4536	53.52	148.525	121.565	26.9595	53.52	244.059	229.612	14.4469
	53.54	7.5486	8.0131	-0.4645	53.54	133.841	121.773	12.0686	53.54	237.944	229.807	8.1373
	53.56	7.6425	8.1361	-0.4936	53.56	126.192	121.986	4.2064	53.56	226.385	230.008	-3.6233
	53.58	7.7237	8.2592	-0.5355	53.58	117.588	122.205	-4.6168	53.58	231.302	230.215	1.0864
	53.6	7.7984	8.3826	-0.5842	53.6	123.935	122.429	1.5056	53.6	228.022	230.429	-2.4071
	53.62	7.873	8.5062	-0.6332	53.62	140.13	122.66	17.4701	53.62	239.507	230.649	8.8578
	53.64	7.9542	8.63	-0.6758	53.64	146.375	122.897	23.478	53.64	285.884	230.877	55.0071
	53.66	8.0477	8.7542	-0.7065	53.66	154.7	123.141	31.5585	53.66	273.202	231.112	42.0903
	53.68	8.1584	8.8785	-0.7201	53.68	145.892	123.391	22.5003	53.68	272.821	231.354	41.4664
	53.7	8.2891	9.0032	-0.7141	53.7	133.755	123.649	10.1056	53.7	272.204	231.605	40.5991
	53.72	8.4412	9.1282	-0.687	53.72	150.895	123.914	26.9813	53.72	252.315	231.863	20.4526
	53.74	8.614	9.2535	-0.6395	53.74	130.281	124.186	6.0954	53.74	240.007	232.13	7.8769
	53.76	8.8048	9.3792	-0.5744	53.76	132.422	124.466	7.9557	53.76	241.046	232.406	8.6401
	53.78	9.0094	9.5052	-0.4958	53.78	141.416	124.754	16.6619	53.78	245.095	232.691	12.4044
	53.8	9.2225	9.6316	-0.4091	53.8	134.353	125.051	9.3023	53.8	252.288	232.985	19.3033
	53.82	9.4378	9.7584	-0.3206	53.82	121.621	125.356	-3.735	53.82	295.514	233.29	62.2247
	53.84	9.6488	9.8856	-0.2368	53.84	144.941	125.671	19.2697	53.84	293.03	233.604	59.4253
	53.86	9.8497	10.0133	-0.1636	53.86	148.531	125.995	22.5361	53.86	296.584	233.93	62.6538
	53.88	10.0353	10.1415	-0.1062	53.88	156.352	126.329	30.0236	53.88	316.375	234.267	82.109
	53.9	10.2017	10.2702	-0.0685	53.9	163.933	126.673	37.2599	53.9	291.183	234.615	56.5685
	53.92	10.3466	10.3995	-0.0529	53.92	158.981	127.028	31.9535	53.92	270.523	234.976	35.5473
	53.94	10.4694	10.5293	-0.0599	53.94	156.256	127.393	28.8624	53.94	283.699	235.349	48.3499
	53.96	10.5713	10.6597	-0.0884	53.96	145.387	127.77	17.6161	53.96	266.542	235.735	30.807
	53.98	10.6549	10.7908	-0.1359	53.98	166.419	128.16	38.2589	53.98	281.935	236.136	45.7993
	54	10.7242	10.9226	-0.1984	54	154.455	128.561	25.8939	54	280.364	236.55	43.8134
	54.02	10.7837	11.0552	-0.2715	54.02	138.258	128.976	9.2824	54.02	270.787	236.98	33.8063
	54.04	10.8387	11.1613	-0.3226	54.04	139.801	129.404	10.3966	54.04	271.867	237.426	34.4413
	54.06	10.8942	11.2683	-0.3741	54.06	153.243	129.847	23.3965	54.06	245.514	237.888	7.6254
	54.08	10.9547	11.3762	-0.4215	54.08	136.752	130.304	6.4477	54.08	251.666	238.368	13.2982
	54.1	11.024	11.485	-0.461	54.1	134.059	130.776	3.2825	54.1	279.175	238.865	40.3099
	54.12	11.1045	11.5949	-0.4904	54.12	131.052	131.265	-0.2136	54.12	268.206	239.382	28.8241
	54.14	11.1977	11.7059	-0.5082	54.14	156.874	131.771	25.1031	54.14	279.942	239.918	40.0234
	54.16	11.3037	11.8181	-0.5144	54.16	165.896	132.294	33.6021	54.16	283.881	240.476	43.4055
	54.18	11.4213	11.9315	-0.5102	54.18	151.901	132.835	19.0661	54.18	268.197	241.055	27.1427
	54.2	11.5487	12.0463	-0.4976	54.2	146.648	133.396	13.2516	54.2	278	241.657	36.3432
	54.22	11.6836	12.1626	-0.479	54.22	136.488	133.977	2.5108	54.22	278.621	242.283	36.3376
	54.24	11.8236	12.2805	-0.4569	54.24	147.17	134.579	12.591	54.24	291.66	242.935	48.7255
	54.26	11.9666	12.4	-0.4334	54.26	150.965	135.203	15.762	54.26	288.895	243.613	45.2824
	54.28	12.1109	12.5214	-0.4105	54.28	163.431	135.851	27.5808	54.28	324.913	244.32	80.5935
	54.3	12.2559	12.6447	-0.3888	54.3	156.906	136.522	20.3843	54.3	289.626	245.055	44.5704
	54.32	12.4019	12.7701	-0.3682	54.32	157.799	137.22	20.5796	54.32	286.847	245.823	41.0239
	54.34	12.5501	12.8978	-0.3477	54.34	173.709	137.944	35.765	54.34	296.363	246.623	49.7398
	54.36	12.7024	13.0279	-0.3255	54.36	177.435	138.696	38.7386	54.36	311.652	247.458	64.1944
	54.38	12.8615	13.1607	-0.2992	54.38	165.144	139.478	25.6661	54.38	299.711	248.329	51.3816
	54.4	13.0297	13.2964	-0.2667	54.4	156.481	140.292	16.1887	54.4	317.659	249.24	68.4192
	54.42	13.2097	13.4351	-0.2254	54.42	167.323	141.138	26.1846	54.42	296.677	250.191	46.4859
	54.44	13.4033	13.5772	-0.1739	54.44	159.748	142.019	17.7291	54.44	313.952	251.186	62.7656
	54.46	13.612	13.7229	-0.1109	54.46	183.505	142.937	40.5682	54.46	332.768	252.227	80.5404
	54.48	13.8367	13.8726	-0.0359	54.48	169.12	143.893	25.2267	54.48	321.295	253.317	67.9781
	54.5	14.0778	14.0265	0.0513	54.5	161.145	144.89	16.2556	54.5	269.197	254.459	14.7377
	54.52	14.3359	14.1851	0.1508	54.52	188.602	145.93	42.6719	54.52	308.137	255.656	52.4812
	54.54	14.612	14.3488	0.2632	54.54	187.489	147.016	40.474	54.54	365.873	256.911	108.961
	54.56	14.9081	14.518	0.3901	54.56	170.041	148.149	21.8918	54.56	329.945	258.229	71.7158
	54.58	15.2279	14.6414	0.5865	54.58	175.014	149.334	25.68	54.58	333.944	259.614	74.33
	54.6	15.5767	14.7715	0.8052	54.6	171.229	150.573	20.6556	54.6	363.543	261.069	102.473
	54.62	15.962	14.9087	1.0533	54.62	192.323	151.869	40.4532	54.62	338.194	262.6	75.5936
	54.64	16.3929	15.0538	1.3391	54.64	194.671	153.227	41.4444	54.64	378.289	264.212	114.077
	54.66	16.88	15.2075	1.6725	54.66	190.779	154.649	36.1303	54.66	386.254	265.911	120.343
	54.68	17.4345	15.3707	2.0638	54.68	195.4	156.14	39.2607	54.68	357.236	267.702	89.5332
	54.7	18.0675	15.5443	2.5232	54.7	199.883	157.704	42.1793	54.7	352.382	269.594	82.7883
	54.72	18.789	15.7293	3.0597	54.72	220.889	159.346	61.5426	54.72	320.593	271.591	49.0012
	54.74	19.6068	15.9269	3.6799	54.74	215.179	161.072	54.1072	54.74	318	273.704	44.2955
	54.76	20.5265	16.1385	4.388	54.76	212.376	162.887	49.4895	54.76	328.54	275.941	52.5985
	54.78	21.5504	16.3654	5.185	54.78	201.338	164.797	36.5416	54.78	355.329	278.312	77.0176
	54.8	22.6779	16.6092	6.0687	54.8	191.822	166.808	25.0143	54.8	377.218	280.826	96.392
	54.82	23.9058	16.8719	7.0339	54.82	202.52	168.929	33.5914	54.82	391.307	283.497	107.81
	54.84	25.2291	17.1555	8.0736	54.84	199.851	171.166	28.6853	54.84	401.108	286.336	114.771
	54.86	26.6415	17.4623	9.1792	54.86	199.686	173.528	26.1578	54.86	415.883	289.359	126.524
	54.88	28.1367	17.7949	10.3418	54.88	198.9	176.026	22.8747	54.88	398.086	292.581	105.505
	54.9	29.709	18.1562	11.5528	54.9	195.375	178.668	16.707	54.9	377.876	296.019	81.8563
	54.92	31.3543	18.5497	12.8046	54.92	205.669	181.466	24.203	54.92	379.755	299.694	80.0613
	54.94	33.07	18.9791	14.0909	54.94	211.309	184.432	26.8768	54.94	391.279	303.627	87.6514
	54.96	34.8556	19.4487	15.4069	54.96	210.487	187.581	22.906	54.96	428.99	307.843	121.147
	54.98	36.7117	19.9635	16.7482	54.98	213.812	190.925	22.8873	54.98	424.695	312.369	112.327
	55	38.6403	20.529	18.1113	55	214.384	194.482	19.9019	55	424.576	317.235	107.341
	55.02	40.6442	21.1516	19.4926	55.02	222.536	198.27	24.2662	55.02	419.911	322.477	97.4331
	55.04	42.7261	21.8386	20.8875	55.04	244.945	202.308	42.6368	55.04	397.222	328.134	69.0879
	55.06	44.8892	22.5985	22.2907	55.06	247.294	206.617	40.6773	55.06	416.924	334.25	82.674
	55.08	47.1366	23.4408	23.6958	55.08	228.121	211.222	16.8994	55.08	443.732	340.875	102.857
	55.1	49.4724	24.3765	25.0959	55.1	227.684	216.149	11.5354	55.1	444.487	348.067	96.4198
	55.12	51.9013	25.3678	26.5335	55.12	220.239	221.426	-1.1869	55.12	432.435	355.892	76.5433
	55.14	54.4297	26.48	27.9497	55.14	235.574	227.087	8.4872	55.14	424.78	364.424	60.3555
	55.16	57.0655	27.7301	29.3354	55.16	240.664	233.166	7.4974	55.16	410.307	373.752	36.5553
	55.18	59.8174	29.1378	30.6796	55.18	241.982	239.704	2.2777	55.18	389.306	383.974	5.3318
	55.2	62.6944	30.7258	31.9686	55.2	237.589	246.744	-9.1548	55.2	382	395.208	-13.2078
	55.22	65.7037	32.5207	33.183	55.22	225.748	254.334	-28.5862	55.22	436.063	407.588	28.4751
	55.24	68.8487	34.5531	34.2956	55.24	241.477	262.529	-21.052	55.24	493.551	421.274	72.277
	55.26	72.1267	36.8588	35.2679	55.26	255.103	271.389	-16.2852	55.26	454.655	436.449	18.2062
	55.28	75.5275	39.4794	36.0481	55.28	266.747	280.981	-14.2342	55.28	452.279	453.33	-1.0516
	55.3	79.0325	42.4632	36.5693	55.3	271.709	291.382	-19.673	55.3	467.668	472.172	-4.5036
	55.32	82.6162	45.8665	36.7497	55.32	290.02	302.675	-12.6548	55.32	481.533	493.27	-11.7375
	55.34	86.2498	49.7549	36.4949	55.34	290.402	314.957	-24.5553	55.34	522.655	516.973	5.6824
	55.36	89.9078	54.2043	35.7035	55.36	311.108	328.337	-17.229	55.36	559.853	543.683	16.1702
	55.38	93.5769	59.3029	34.274	55.38	321.273	342.936	-21.6625	55.38	543.753	573.867	-30.1132
	55.4	97.2672	65.1524	32.1148	55.4	317.38	358.894	-41.5137	55.4	526.76	608.063	-81.3033
	55.42	101.025	71.8701	29.1554	55.42	341.034	376.369	-35.3353	55.42	605.36	646.896	-41.536
	55.44	104.947	79.5898	25.3568	55.44	363.892	395.542	-31.6495	55.44	623.232	691.09	-67.8578
	55.46	109.185	88.4634	20.7212	55.46	384.138	416.615	-32.4766	55.46	613.931	741.508	-127.577
	55.48	113.959	98.6615	15.2976	55.48	403.565	439.818	-36.2531	55.48	656.237	799.198	-142.961
	55.5	119.556	110.373	9.1833	55.5	403.674	465.408	-61.7336	55.5	689.282	865.481	-176.199
	55.52	126.32	123.801	2.519	55.52	466.285	493.666	-27.3808	55.52	768.255	942.066	-173.812
	55.54	134.643	139.164	-4.5207	55.54	513.956	524.899	-10.9426	55.54	802.546	1031.2	-228.659
	55.56	144.936	156.68	-11.7431	55.56	540.842	559.427	-18.5858	55.56	856.367	1135.85	-279.48
	55.58	157.604	176.56	-18.9552	55.58	619.74	597.574	22.1659	55.58	971.446	1259.76	-288.31
	55.6	173.005	198.987	-25.9825	55.6	643.395	639.641	3.7537	55.6	1173.53	1407.43	-233.901
	55.62	191.411	224.094	-32.6829	55.62	708.371	685.874	22.4966	55.62	1454.92	1583.64	-128.727
	55.64	212.974	251.928	-38.9544	55.64	800.337	736.413	63.9236	55.64	1905.93	1792.18	113.753
	55.66	237.681	282.412	-44.7309	55.66	914.008	791.222	122.786	55.66	2488.92	2033.39	455.531
	55.68	265.339	315.308	-49.9684	55.68	954.035	850.007	104.028	55.68	3046.32	2300.3	746.029
	55.7	295.55	350.17	-54.6202	55.7	1015.18	912.113	103.066	55.7	2953.92	2574.16	379.758
	55.72	327.713	386.322	-58.609	55.72	1097.28	976.431	120.846	55.72	2880.32	2822.79	57.531
	55.74	361.038	422.843	-61.8045	55.74	1144.06	1041.33	102.73	55.74	2607.77	3006.97	-399.2
	55.76	394.578	458.595	-64.017	55.76	1160.86	1104.65	56.2075	55.76	2407.69	2986.15	-578.459
	55.78	427.266	492.283	-65.0168	55.78	1163.31	1163.84	-0.5294	55.78	2259.25	2176.42	82.8353
	55.8	457.979	522.559	-64.5793	55.8	1244.48	1216.13	28.3543	55.8	2057.36	1898.03	159.334
	55.82	485.597	548.147	-62.5506	55.82	1151.45	1258.95	-107.498	55.82	2018.62	1808.45	210.169
	55.84	509.065	567.98	-58.9148	55.84	1165.9	1290.3	-124.391	55.84	2033.83	1714.39	319.442
	55.86	527.465	580.969	-53.5036	55.86	1133.86	1175.53	-41.6669	55.86	1876.68	1662.05	214.628
	55.88	540.064	585.444	-45.3801	55.88	1018.98	977.103	41.877	55.88	1657.96	1639.87	18.0899
	55.9	546.36	581.429	-35.0691	55.9	941.886	896.81	45.0757	55.9	1406.46	1608.9	-202.44
	55.92	546.112	569.536	-23.4239	55.92	877.768	880.951	-3.183	55.92	1137.79	1282.52	-144.729
	55.94	539.348	550.707	-11.3583	55.94	832.749	859.909	-27.1595	55.94	994.807	903.153	91.654
	55.96	526.361	526.084	0.2776	55.96	719.166	820.73	-101.564	55.96	810.214	763.641	46.5736
	55.98	507.682	496.891	10.7913	55.98	662.978	774.521	-111.543	55.98	677.865	639.207	38.658
	56	484.043	464.346	19.6976	56	570.182	715.324	-145.141	56	590.209	527.994	62.2153
	56.02	456.329	429.103	27.2261	56.02	467.362	568.992	-101.63	56.02	463.964	449.634	14.3295
	56.04	425.517	391.898	33.6194	56.04	461.913	456.345	5.5683	56.04	371.71	397.246	-25.5366
	56.06	392.626	353.817	38.8092	56.06	391.13	405.388	-14.2576	56.06	356.482	361.056	-4.5733
	56.08	358.656	315.882	42.7743	56.08	365.284	372.972	-7.6876	56.08	348.28	334.956	13.3242
	56.1	324.54	279.011	45.5286	56.1	329.995	337.544	-7.5487	56.1	372.773	315.442	57.3305
	56.12	291.104	243.986	47.1187	56.12	313.063	300.393	12.6702	56.12	329.702	300.42	29.282
	56.14	259.043	211.416	47.6266	56.14	277.524	267.203	10.321	56.14	324.296	288.576	35.7194
	56.16	228.895	181.726	47.1691	56.16	264.727	240.352	24.3752	56.16	279.252	279.05	0.2024
	56.18	201.049	155.156	45.893	56.18	239.015	219.409	19.6058	56.18	261.503	271.258	-9.7549
	56.2	175.738	131.723	44.0151	56.2	201.69	203.075	-1.3845	56.2	251.38	264.793	-13.4127
	56.22	153.064	111.408	41.6558	56.22	191.417	190.15	1.2676	56.22	247.84	259.362	-11.5216
	56.24	133.009	94.0319	38.9771	56.24	171.994	179.748	-7.7537	56.24	264.878	254.749	10.1289
	56.26	115.467	79.3463	36.121	56.26	167.897	171.243	-3.3467	56.26	285.587	250.795	34.792
	56.28	100.264	67.0622	33.2023	56.28	170	164.194	5.8061	56.28	292.133	247.375	44.7575
	56.3	87.184	56.877	30.307	56.3	167.089	158.28	8.8091	56.3	275.061	244.397	30.6643
	56.32	75.9879	48.4943	27.4936	56.32	157.306	153.265	4.0417	56.32	258.745	241.784	16.9615
	56.34	66.4348	41.6364	24.7984	56.34	150	148.972	1.0275	56.34	282.785	239.477	43.3074
	56.36	58.2934	36.0528	22.2406	56.36	145.675	145.268	0.4076	56.36	273.585	237.43	36.1546
	56.38	51.3516	31.523	19.8286	56.38	144.335	142.047	2.2889	56.38	267.379	235.604	31.7753
	56.4	45.4221	27.8574	17.5647	56.4	151.535	139.227	12.3086	56.4	292.3	233.967	58.3336
	56.42	40.3444	24.8955	15.4489	56.42	146	136.743	9.2573	56.42	265.698	232.493	33.2049
	56.44	35.9846	22.5037	13.4809	56.44	148.048	134.543	13.5052	56.44	246.458	231.161	15.2968
	56.46	32.2329	20.5715	11.6614	56.46	142.984	132.584	10.4002	56.46	240.719	229.952	10.7669
	56.48	29.0009	19.0089	9.992	56.48	132	130.833	1.1675	56.48	251.446	228.851	22.5946
	56.5	26.2173	17.7425	8.4748	56.5	137.358	129.259	8.0987	56.5	263.248	227.845	35.4029
	56.52	23.825	16.7134	7.1116	56.52	143.083	127.84	15.2425	56.52	239.083	226.923	12.159
	56.54	21.7772	15.874	5.9032	56.54	135.405	126.555	8.8495	56.54	237.058	226.077	10.9814
	56.56	20.0347	15.1864	4.8483	56.56	134.284	125.389	8.895	56.56	244.701	225.296	19.4049
	56.58	18.5637	14.6201	3.9436	56.58	141	124.326	16.6743	56.58	242.104	224.575	17.5294
	56.6	17.3338	14.151	3.1828	56.6	136.428	123.354	13.0744	56.6	248.287	223.906	24.3806
	56.62	16.3168	13.7595	2.5573	56.62	135.122	122.463	12.6583	56.62	256.635	223.286	33.3489
	56.64	15.4859	13.4304	2.0555	56.64	132.674	121.645	11.0295	56.64	245.87	222.709	23.1607
	56.66	14.815	13.1514	1.6636	56.66	127.455	120.891	6.5644	56.66	244	222.171	21.8291
	56.68	14.2788	12.9126	1.3662	56.68	126.443	120.194	6.2485	56.68	260.715	221.668	39.047
	56.7	13.8527	12.7063	1.1464	56.7	128.847	119.55	9.2976	56.7	263.75	221.197	42.5522
	56.72	13.5132	12.5262	0.987	56.72	130.418	118.952	11.4663	56.72	216.44	220.756	-4.3163
	56.74	13.2384	12.3176	0.9208	56.74	122.277	118.396	3.8809	56.74	216.515	215.299	1.2164
	56.76	13.0084	12.1262	0.8822	56.76	138.223	117.879	20.3441	56.76	240.851	215.107	25.744
	56.78	12.8061	11.9487	0.8574	56.78	148.288	117.396	30.8918	56.78	237.813	214.926	22.8876
	56.8	12.6173	11.7826	0.8347	56.8	123.916	116.945	6.9711	56.8	222.643	214.755	7.888
	56.82	12.4314	11.6258	0.8056	56.82	113.573	116.523	-2.9498	56.82	236.584	214.593	21.992
	56.84	12.241	11.4766	0.7644	56.84	120.9	116.127	4.7731	56.84	242.756	214.439	28.3167
	56.86	12.0423	11.3336	0.7087	56.86	128.007	115.755	12.2519	56.86	260.036	214.293	45.7431
	56.88	11.8343	11.1958	0.6385	56.88	120.478	115.406	5.0719	56.88	274.081	211.579	62.5021
	56.9	11.6184	11.0622	0.5562	56.9	125.002	115.077	9.9254	56.9	248.302	211.549	36.7528
	56.92	11.3979	10.9321	0.4658	56.92	133.933	114.766	19.1671	56.92	258.552	211.518	47.034
	56.94	11.1769	10.8049	0.372	56.94	120.942	114.473	6.4685	56.94	262.264	211.488	50.7753
	56.96	10.9599	10.6801	0.2798	56.96	135.422	114.196	21.2259	56.96	213.321	211.458	1.8628
	56.98	10.7507	10.5573	0.1934	56.98	127.425	113.934	13.4912	56.98	234.566	211.428	23.1386
	57	10.5526	10.4362	0.1164	57	112.953	113.686	-0.733	57	213.318	211.398	1.9202
	57.02	10.3676	10.3165	0.0511	57.02	125.325	113.45	11.8754	57.02	200.468	211.367	-10.8999
	57.04	10.1964	10.1979	-0.0015	57.04	127.664	113.226	14.4384	57.04	218.685	211.337	7.3481
	57.06	10.0387	10.0804	-0.0417	57.06	122.255	113.013	9.2417	57.06	227.163	211.307	15.8563
	57.08	9.8936	9.9636	-0.07	57.08	111.362	112.811	-1.4485	57.08	240.851	211.277	29.5735
	57.1	9.7593	9.8476	-0.0883	57.1	104.923	112.618	-7.695	57.1	234.214	211.247	22.9677
	57.12	9.6342	9.7321	-0.0979	57.12	113.105	112.434	0.6716	57.12	245.244	211.217	34.0274
	57.14	9.5168	9.6172	-0.1004	57.14	115.84	112.258	3.5819	57.14	236.239	211.187	25.0526
	57.16	9.4064	9.5026	-0.0962	57.16	114.295	112.091	2.2048	57.16	247.638	211.156	36.4812
	57.18	9.3025	9.3885	-0.086	57.18	108.812	111.93	-3.1181	57.18	224.06	211.126	12.9339
	57.2	9.2059	9.2746	-0.0687	57.2	110.631	111.777	-1.1459	57.2	228.77	211.096	17.6732
	57.22	9.1175	9.161	-0.0435	57.22	99.4397	111.63	-12.1901	57.22	219.329	211.066	8.2626
	57.24	9.0391	9.0476	-0.0085	57.24	121.44	111.489	9.9514	57.24	216.197	211.036	5.1606
	57.26	8.9724	8.9345	0.0379	57.26	109.378	111.354	-1.9757	57.26	230.622	211.006	19.6154
	57.28	8.9195	8.8928	0.0267	57.28	105.222	111.224	-6.0028	57.28	254.228	210.976	43.2515
	57.3	8.8818	8.8512	0.0306	57.3	109.692	111.1	-1.4075	57.3	231.6	210.946	20.654
	57.32	8.8605	8.8098	0.0507	57.32	106.197	110.98	-4.7831	57.32	231.901	210.916	20.9852
	57.34	8.8561	8.7684	0.0877	57.34	104.074	110.865	-6.791	57.34	262.818	210.886	51.9313
	57.36	8.8683	8.7272	0.1411	57.36	106.926	110.754	-3.8279	57.36	248.394	210.856	37.5381
	57.38	8.896	8.686	0.21	57.38	122.802	108.471	14.3313	57.38	249.975	210.826	39.1489
	57.4	8.9372	8.6449	0.2923	57.4	123	108.424	14.5764	57.4	212.002	210.796	1.2055
	57.42	8.9895	8.6039	0.3856	57.42	130.804	108.378	22.4264	57.42	206.196	210.767	-4.5705
	57.44	9.0494	8.5629	0.4865	57.44	115.172	108.333	6.8387	57.44	221.607	210.737	10.8706
	57.46	9.1132	8.522	0.5912	57.46	121.263	108.29	12.9731	57.46	205.189	210.707	-5.5173
	57.48	9.1767	8.4811	0.6956	57.48	102.049	108.248	-6.199	57.48	185.671	210.677	-25.0058
	57.5	9.2357	8.4402	0.7955	57.5	103.123	108.208	-5.0847	57.5	218.86	210.647	8.2134
	57.52	9.2858	8.3994	0.8864	57.52	106.18	108.168	-1.9883	57.52	232.148	210.617	21.5305
	57.54	9.3225	8.3586	0.9639	57.54	119.193	107.055	12.1382	57.54	230.042	210.587	19.4547
	57.56	9.3421	8.3178	1.0243	57.56	101.967	107.045	-5.078	57.56	187.607	210.557	-22.9508
	57.58	9.3409	8.277	1.0639	57.58	120	107.035	12.9651	57.58	187.762	210.528	-22.7656
	57.6	9.316	8.2363	1.0797	57.6	119.139	107.025	12.1145	57.6	217.508	210.498	7.0105
	57.62	9.2653	8.1956	1.0697	57.62	111.107	107.015	4.0917	57.62	213.459	210.468	2.9911
	57.64	9.1873	8.1549	1.0324	57.64	99.1475	107.005	-7.8574	57.64	212.951	210.438	2.5128
	57.66	9.0816	8.1142	0.9674	57.66	100	106.995	-6.9949	57.66	226.164	210.408	15.7554
	57.68	8.949	8.0735	0.8755	57.68	99.6557	106.985	-7.3291	57.68	203.934	210.379	-6.4443
	57.7	8.791	8.0328	0.7582	57.7	100.767	106.975	-6.2082	57.7	207.649	210.349	-2.7003
	57.72	8.6102	7.9921	0.6181	57.72	111.229	106.965	4.2646	57.72	261.704	210.319	51.3852
	57.74	8.4103	7.9515	0.4588	57.74	102.955	106.955	-3.9999	57.74	229.729	210.289	19.4394
	57.76	8.1958	7.9108	0.285	57.76	106.747	106.945	-0.1977	57.76	201.131	210.26	-9.1292
	57.78	7.9716	7.8702	0.1014	57.78	124.888	106.934	17.9536	57.78	183.533	210.23	-26.6973
	57.8	7.7436	7.8295	-0.0859	57.8	97.9513	106.924	-8.9731	57.8	197.248	210.2	-12.9521
	57.82	7.5174	7.7679	-0.2505	57.82	103.643	106.914	-3.2714	57.82	240.901	210.171	30.7305
	57.84	7.2992	7.7063	-0.4071	57.84	95.0821	106.904	-11.8221	57.84	231.459	210.141	21.3179
	57.86	7.0945	7.6447	-0.5502	57.86	99.1313	106.894	-7.7628	57.86	224.909	210.111	14.7976
	57.88	6.9088	7.5831	-0.6743	57.88	103.476	106.884	-3.4082	57.88	201.965	210.082	-8.1163
	57.9	6.7465	7.5214	-0.7749	57.9	112.841	106.874	5.9675	57.9	178	210.052	-32.0521
	57.92	6.6111	7.4598	-0.8487	57.92	122.483	106.864	15.6193	57.92	182.476	210.023	-27.5462
	57.94	6.5052	7.3982	-0.893	57.94	115.664	106.853	8.8106	57.94	200.633	209.993	-9.36
	57.96	6.4298	7.3366	-0.9068	57.96	119.066	106.843	12.2227	57.96	230.396	209.963	20.4327
	57.98	6.3847	7.275	-0.8903	57.98	121.217	106.833	14.3837	57.98	256.14	209.934	46.2061
	58	6.3683	7.2134	-0.8451	58	115.418	106.823	8.5946	58	246.718	209.904	36.8142
	58.02	6.3775	7.1518	-0.7743	58.02	112.525	106.813	5.7122	58.02	224	209.875	14.1253
	58.04	6.408	7.0902	-0.6822	58.04	111.852	106.802	5.0492	58.04	236.593	209.845	26.7479
	58.06	6.4546	7.0286	-0.574	58.06	115.522	106.792	8.7301	58.06	242.202	209.816	32.3862
	58.08	6.5113	6.967	-0.4557	58.08	121.31	106.782	14.5279	58.08	237.889	209.786	28.1029
	58.1	6.5716	6.9054	-0.3338	58.1	113.291	106.772	6.5195	58.1	235.896	209.757	26.1393
	58.12	6.629	6.8439	-0.2149	58.12	118.985	106.761	12.2231	58.12	205.771	209.727	-3.9562
	58.14	6.6775	6.7823	-0.1048	58.14	122.635	106.751	15.8837	58.14	195.259	209.698	-14.4385
	58.16	6.7117	6.7207	-0.009	58.16	115.859	106.741	9.1184	58.16	203.366	209.668	-6.3018
	58.18	6.7276	6.6591	0.0685	58.18	113.837	106.731	7.1063	58.18	217.53	209.639	7.8909
	58.2	6.7222	6.5975	0.1247	58.2	118.492	106.72	11.7715	58.2	214.822	209.609	5.213
	58.22	6.6944	6.5359	0.1585	58.22	117.487	106.71	10.7772	58.22	216.924	209.58	7.3439
	58.24	6.6447	6.4743	0.1704	58.24	110.835	106.7	4.135	58.24	212.132	209.551	2.5816
	58.26	6.5754	6.4127	0.1627	58.26	107.058	106.689	0.3683	58.26	217.058	209.521	7.5365
	58.28	6.4901	6.3512	0.1389	58.28	109.082	106.679	2.4031	58.28	221.247	209.492	11.7549
	58.3	6.3938	6.2896	0.1042	58.3	116.088	106.669	9.419	58.3	225.107	209.463	15.6443
	58.32	6.2923	6.228	0.0643	58.32	109.686	106.658	3.0271	58.32	215.817	209.433	6.3839
	58.34	6.1917	6.1664	0.0253	58.34	104.468	106.648	-2.1799	58.34	199.908	209.404	-9.4961
	58.36	6.0981	6.1894	-0.0913	58.36	109.952	106.638	3.314	58.36	211.71	209.375	2.3352
	58.38	6.0173	6.2125	-0.1952	58.38	106.576	106.627	-0.0508	58.38	234.847	209.345	25.502
	58.4	5.9536	6.2355	-0.2819	58.4	109.764	106.617	3.1473	58.4	221.093	209.316	11.7768
	58.42	5.9104	6.2586	-0.3482	58.42	121.527	106.606	14.9202	58.42	186.674	209.287	-22.6121
	58.44	5.8894	6.2816	-0.3922	58.44	121.523	106.596	14.9274	58.44	212.371	209.257	3.1138
	58.46	5.8905	6.3046	-0.4141	58.46	127.474	106.585	20.8882	58.46	237.911	209.228	28.6828
	58.48	5.9124	6.3277	-0.4153	58.48	118.053	106.575	11.4784	58.48	220.076	209.199	10.8775
	58.5	5.9521	6.3507	-0.3986	58.5	115.735	106.565	9.1703	58.5	227.587	209.17	18.4172
	58.52	6.0057	6.3738	-0.3681	58.52	127.642	106.554	21.0879	58.52	231.868	209.141	22.7272
	58.54	6.0687	6.3968	-0.3281	58.54	122.186	106.544	15.6421	58.54	237.01	209.111	27.8989
	58.56	6.1364	6.4198	-0.2834	58.56	104.447	106.533	-2.0862	58.56	212.894	209.082	3.8119
	58.58	6.2044	6.4429	-0.2385	58.58	99.7256	106.523	-6.7971	58.58	199.097	209.053	-9.9554
	58.6	6.269	6.4659	-0.1969	58.6	95.5725	106.512	-10.9397	58.6	227.517	209.024	18.4928
	58.62	6.3273	6.489	-0.1617	58.62	102.252	106.502	-4.2493	58.62	206.491	208.995	-2.5036
	58.64	6.3776	6.512	-0.1344	58.64	119.488	106.491	12.9966	58.64	185.325	208.965	-23.6407
	58.66	6.4195	6.5351	-0.1156	58.66	117.802	106.481	11.3209	58.66	214.542	208.936	5.6058
	58.68	6.4534	6.5581	-0.1047	58.68	115.213	106.47	8.7428	58.68	205.109	208.907	-3.798
	58.7	6.4805	6.5811	-0.1006	58.7	107.006	106.46	0.5464	58.7	180.814	208.878	-28.0641
	58.72	6.5026	6.6042	-0.1016	58.72	107.435	106.449	0.9862	58.72	227.95	208.849	19.1005
	58.74	6.5215	6.6272	-0.1057	58.74	95.6398	106.438	-10.7986	58.74	202.095	208.82	-6.7246
	58.76	6.5389	6.6503	-0.1114	58.76	97.1816	106.428	-9.2462	58.76	204.036	208.791	-4.7553
	58.78	6.5559	6.6733	-0.1174	58.78	115.821	106.417	9.4036	58.78	212.789	208.762	4.0269
	58.8	6.5726	6.6964	-0.1238	58.8	111.252	106.407	4.8452	58.8	210.556	208.733	1.8234
	58.82	6.5886	6.7194	-0.1308	58.82	115.239	106.396	8.8434	58.82	197.775	208.704	-10.9289
	58.84	6.6024	6.7424	-0.14	58.84	85.8927	106.385	-20.4926	58.84	211.939	208.675	3.2642
	58.86	6.6119	6.7655	-0.1536	58.86	99.9562	106.375	-6.4185	58.86	196.044	208.646	-12.6022
	58.88	6.6145	6.7885	-0.174	58.88	92.8989	106.364	-13.4651	58.88	177.618	208.617	-30.9989
	58.9	6.6075	6.7801	-0.1726	58.9	100.302	106.353	-6.0516	58.9	218.431	208.588	9.8426
	58.92	6.5886	6.7716	-0.183	58.92	100.065	106.343	-6.2774	58.92	236.955	208.559	28.3962
	58.94	6.5557	6.7631	-0.2074	58.94	124.622	106.332	18.2902	58.94	241.788	208.53	33.2578
	58.96	6.5079	6.7546	-0.2467	58.96	105.855	106.321	-0.4667	58.96	213.221	208.501	4.7195
	58.98	6.4452	6.7461	-0.3009	58.98	99.1704	106.311	-7.1402	58.98	210.057	208.472	1.5844
	59	6.3688	6.7377	-0.3689	59	103.919	106.3	-2.3804	59	211.968	208.444	3.5243
	59.02	6.2809	6.7292	-0.4483	59.02	112.966	106.289	6.6767	59.02	239.894	208.415	31.479
	59.04	6.185	6.7207	-0.5357	59.04	95.0765	106.278	-11.2019	59.04	205.983	208.386	-2.4028
	59.06	6.0851	6.7122	-0.6271	59.06	103.854	106.268	-2.4133	59.06	203.834	208.357	-4.5234
	59.08	5.9859	6.7038	-0.7179	59.08	97.5958	106.257	-8.6611	59.08	195.868	208.328	-12.4605
	59.1	5.8922	6.6953	-0.8031	59.1	114.728	106.246	8.4815	59.1	192.817	208.299	-15.4821
	59.12	5.8085	6.6868	-0.8783	59.12	109.808	106.235	3.5725	59.12	211.039	208.27	2.7681
	59.14	5.739	6.6783	-0.9393	59.14	121.18	106.225	14.9554	59.14	227.16	208.242	18.9183
	59.16	5.6871	6.6698	-0.9827	59.16	96.3416	106.214	-9.8722	59.16	215.671	208.213	7.4578
	59.18	5.6552	6.6614	-1.0062	59.18	89.5676	106.203	-16.6353	59.18	212.189	208.184	4.005
	59.2	5.6445	6.6529	-1.0084	59.2	96.2828	106.192	-9.9093	59.2	215.283	208.155	7.1273
	59.22	5.6554	6.6444	-0.989	59.22	105.808	106.181	-0.3733	59.22	223.378	208.127	15.2509
	59.24	5.6868	6.6359	-0.9491	59.24	96.737	106.171	-9.4335	59.24	201.37	208.098	-6.728
	59.26	5.7369	6.6275	-0.8906	59.26	98.5949	106.16	-7.5647	59.26	184.575	208.069	-23.4941
	59.28	5.8026	6.619	-0.8164	59.28	119.376	106.149	13.2269	59.28	190.185	208.041	-17.8552
	59.3	5.8804	6.6105	-0.7301	59.3	112.632	106.138	6.4942	59.3	197.285	208.012	-10.7271
	59.32	5.9661	6.602	-0.6359	59.32	98.8911	106.127	-7.2359	59.32	173.277	207.983	-34.7061
	59.34	6.0552	6.5935	-0.5383	59.34	114.509	106.116	8.3928	59.34	175.018	207.955	-32.9368
	59.36	6.143	6.5851	-0.4421	59.36	120.484	106.105	14.3783	59.36	198.464	207.926	-9.4625
	59.38	6.2247	6.5766	-0.3519	59.38	102.782	106.094	-3.3119	59.38	211.046	207.897	3.1489
	59.4	6.2961	6.5681	-0.272	59.4	105.448	106.083	-0.6349	59.4	222.46	207.869	14.591
	59.42	6.3532	6.5596	-0.2064	59.42	113.609	106.072	7.5369	59.42	217.703	207.84	9.8628
	59.44	6.3927	6.5443	-0.1516	59.44	105.036	106.061	-1.0256	59.44	208.18	207.812	0.3681
	59.46	6.4119	6.529	-0.1171	59.46	109.666	106.05	3.6155	59.46	227.862	207.783	20.0788
	59.48	6.4092	6.5136	-0.1044	59.48	107.116	106.04	1.0769	59.48	205.024	207.755	-2.7309
	59.5	6.3841	6.4983	-0.1142	59.5	107.96	106.028	1.9318	59.5	197.02	207.726	-10.7061
	59.52	6.3368	6.4829	-0.1461	59.52	104.215	106.018	-1.8028	59.52	158.755	207.697	-48.9425
	59.54	6.2688	6.4676	-0.1988	59.54	109.844	106.078	3.7663	59.54	205.063	207.669	-2.6056
	59.56	6.1828	6.4523	-0.2695	59.56	111.732	106.067	5.6653	59.56	229.525	207.641	21.8845
	59.58	6.0822	6.4369	-0.3547	59.58	101.978	106.056	-4.0779	59.58	204.681	207.612	-2.9308
	59.6	5.9712	6.4216	-0.4504	59.6	97.1769	106.045	-8.8685	59.6	196.119	207.583	-11.4644
	59.62	5.8548	6.4063	-0.5515	59.62	93.4607	106.035	-12.5739	59.62	183.113	207.555	-24.4425
	59.64	5.7382	6.3909	-0.6527	59.64	96.3775	106.024	-9.6463	59.64	197.285	207.527	-10.2418
	59.66	5.6268	6.3756	-0.7488	59.66	100.898	106.013	-5.1151	59.66	206	207.498	-1.4982
	59.68	5.5255	6.3602	-0.8347	59.68	104.185	106.002	-1.8168	59.68	207.608	207.47	0.1385
	59.7	5.4391	6.3449	-0.9058	59.7	106.216	105.991	0.2244	59.7	200.883	207.441	-6.5579
	59.72	5.3713	6.3296	-0.9583	59.72	120.12	105.981	14.1396	59.72	188	207.413	-19.413
	59.74	5.325	6.3142	-0.9892	59.74	123.927	106.005	17.9217	59.74	192.39	207.385	-14.9949
	59.76	5.3018	6.2989	-0.9971	59.76	106.913	105.995	0.9181	59.76	211.538	207.356	4.1822
	59.78	5.3024	6.2835	-0.9811	59.78	90.0728	105.984	-15.9112	59.78	222.437	207.328	15.109
	59.8	5.326	6.2682	-0.9422	59.8	93.2829	105.973	-12.6904	59.8	222.662	207.3	15.3626
	59.82	5.3707	6.2529	-0.8822	59.82	93.6064	105.963	-12.3561	59.82	196.804	207.271	-10.4677
	59.84	5.4339	6.2375	-0.8036	59.84	91.0019	105.952	-14.9499	59.84	188.025	207.243	-19.2181
	59.86	5.5118	6.2222	-0.7104	59.86	96.5895	105.941	-9.3516	59.86	209.898	207.215	2.683
	59.88	5.6005	6.2069	-0.6064	59.88	103.676	105.93	-2.2547	59.88	200.749	207.186	-6.4373
	59.9	5.6956	6.1915	-0.4959	59.9	109.15	105.92	3.2299	59.9	179.879	207.158	-27.2797
	59.92	5.7931	6.1762	-0.3831	59.92	116.497	105.909	10.588	59.92	170.397	207.13	-36.7326
[truncated: 2,004 more rows]

## Sheet: Fig. 2a
Fig. 2a

## Sheet: Fig. 2b
Fig. 2b

## Sheet: Fig. 2c
Fig. 2c

## Sheet: Fig. 3a
Fig. 3a

## Sheet: Fig. 3b
Fig. 3b

## Sheet: Fig. 3c
Fig. 3c

## Sheet: Fig. 3d
Fig. 3d

## Sheet: Fig. 3e
Fig. 3e

## Sheet: Fig. 3f
Fig. 3f

[truncated: 37 more sheets: Fig. 3g, Fig. 3h, Fig. 3i, Fig. 4a, Fig. 4b, Fig. 4c, Fig. 4d, Fig. 4e, Fig. 4f, Fig. 4g, Fig. 4h, Fig. 5a, Fig. 5b, Fig. 5c, Fig. 5d, Fig. 5e, Fig. 5f, Fig. 5g, Fig. 5h, Fig. 6a …]
